# Supplementary material for: Highly conductive tissue-like hydrogel interface through template-directed assembly
Source: Nat Commun. 2023 Apr 18;14:2206. doi: 10.1038/s41467-023-37948-1 (PMC10113367; doi:10.1038/s41467-023-37948-1)
Supplement: Supplementary file 7 — Source Data [file 41467_2023_37948_MOESM7_ESM.xlsx]

## Sheet: Fig. 2b,c
T-ECH			Pre T-ECH			Pure ECH			T-ECH 1			T-ECH 2			T-ECH 3
Strain (%)	Stress (kPa)		Strain (%)	Stress (kPa)		Strain (%)	Stress (kPa)		Strain (%)	Stress (kPa)		Strain (%)	Stress (kPa)		Strain (%)	Stress (kPa)
0	0.10465		0	0.01714		0.004	0.1		0	0.2		0	0.10465		0	0
0.0002	0.16332		0.0002	0.01759		0.0409	0.1		0.0002	0		0.0002	0.16332		0.0001	-0.1
0.0013	0.09892		0.0017	0.01805		0.0805	4.9		0.0018	0.1		0.0013	0.09892		0.0001	0
0.0036	0.0013		0.0049	0.01851		0.1201	0.1		0.0048	-0.1		0.0036	0.0013		0.0003	0
0.007	0.03314		0.0118	0.01896		0.1541	0.1		0.0086	-0.3		0.007	0.03314		0.0006	0
0.0113	0.10473		0.0263	0.01942		0.1817	2.5		0.0132	0		0.0113	0.10473		0.001	0
0.0167	0.07108		0.0526	0.01988		0.2069	2.5		0.0195	0		0.0167	0.07108		0.0014	0
0.0235	0.03088		0.0862	0.02033		0.2337	7.3		0.0272	0.2		0.0235	0.03088		0.0019	0
0.0331	0.05517		0.12	0.02079		0.2629	0.1		0.037	0.2		0.0331	0.05517		0.0024	0
0.0514	0.06774		0.1517	0.02125		0.2934	4.9		0.0498	0.1		0.0514	0.06774		0.0029	0
0.0835	0.05018		0.1831	0.02171		0.3248	7.3		0.067	0.2		0.0835	0.05018		0.0035	0
0.1228	0.05019		0.2168	0.02217		0.358	4.9		0.0911	-0.1		0.1228	0.05019		0.0041	0
0.1616	0.07254		0.2536	0.02262		0.3934	9.7		0.1209	-0.1		0.1616	0.07254		0.0048	0
0.1955	0.07996		0.2923	0.02308		0.4301	4.9		0.1506	0		0.1955	0.07996		0.0056	0
0.2239	0.07512		0.3303	0.02354		0.4665	7.3		0.1806	0.1		0.2239	0.07512		0.0065	0
0.2491	0.08601		0.3663	0.024		0.501	9.7		0.2137	0.4		0.2491	0.08601		0.0074	0
0.2735	0.10121		0.4019	0.02446		0.5345	7.3		0.2522	0.2		0.2735	0.10121		0.0083	0
0.2999	0.10095		0.4387	0.02492		0.5693	12.1		0.2924	0.1		0.2999	0.10095		0.0093	0
0.3295	0.10025		0.4757	0.02538		0.6058	7.3		0.3286	0		0.3295	0.10025		0.0102	0
0.3617	0.10867		0.5089	0.02584		0.642	9.7		0.359	-0.1		0.3617	0.10867		0.0111	0
0.3942	0.11838		0.537	0.0263		0.6744	12.1		0.3855	0.1		0.3942	0.11838		0.0122	0
0.4255	0.12482		0.5621	0.02676		0.7023	9.7		0.4111	0.1		0.4255	0.12482		0.0137	0.1
0.4569	0.13048		0.5882	0.02722		0.7289	12.1		0.4387	0.3		0.4569	0.13048		0.0153	0
0.4903	0.14211		0.6172	0.02768		0.758	12.1		0.4697	0.3		0.4903	0.14211		0.0169	0
0.5271	0.14942		0.6479	0.02814		0.7902	12.1		0.5035	0.2		0.5271	0.14942		0.0185	0
0.5659	0.15418		0.6786	0.0286		0.8232	14.5		0.538	0.2		0.5659	0.15418		0.0203	0
0.6053	0.16129		0.7102	0.02906		0.8569	12.1		0.5724	0.1		0.6053	0.16129		0.0222	0
0.6441	0.17098		0.7444	0.02952		0.8926	16.9		0.6078	0.2		0.6441	0.17098		0.0242	-0.1
0.6808	0.17808		0.7813	0.02998		0.9306	14.5		0.6449	0.1		0.6808	0.17808		0.0264	0
0.7151	0.18239		0.8194	0.03044		0.9691	16.9		0.6833	0.2		0.7151	0.18239		0.0286	0.1
0.7479	0.18998		0.8557	0.03091		1.0056	16.9		0.7219	0.4		0.7479	0.18998		0.0303	0
0.7811	0.20002		0.8892	0.03137		1.0393	14.5		0.76	0.2		0.7811	0.20002		0.0315	0.1
0.8163	0.2069		0.9219	0.03183		1.0717	19.3		0.7962	0.3		0.8163	0.2069		0.0323	0
0.8537	0.21477		0.9557	0.03229		1.1055	16.9		0.8309	0.3		0.8537	0.21477		0.0332	0
0.8914	0.22384		0.9915	0.03276		1.1416	16.9		0.8656	0.2		0.8914	0.22384		0.0341	0
0.9259	0.23091		1.0257	0.03322		1.1764	19.3		0.9013	0.4		0.9259	0.23091		0.0352	0
0.9556	0.23854		1.0551	0.03368		1.2062	16.9		0.9375	0.3		0.9556	0.23854		0.0364	0
0.9818	0.24718		1.0809	0.03414		1.232	21.7		0.973	0.3		0.9818	0.24718		0.0377	0
1.0067	0.25745		1.107	0.03461		1.2577	19.3		1.0051	0.3		1.0067	0.25745		0.0391	0
1.0327	0.26681		1.1353	0.03507		1.2857	21.7		1.0329	0.3		1.0327	0.26681		0.0407	0.1
1.0614	0.27361		1.1655	0.03553		1.3161	24.1		1.058	0.5		1.0614	0.27361		0.0423	0
1.0929	0.28174		1.1962	0.036		1.3477	21.7		1.0833	0.4		1.0929	0.28174		0.0441	0
1.1261	0.29205		1.2279	0.03646		1.381	24.1		1.1113	0.5		1.1261	0.29205		0.046	0
1.1598	0.30227		1.2619	0.03693		1.4171	24.1		1.1422	0.4		1.1598	0.30227		0.048	-0.1
1.1933	0.312		1.2985	0.03739		1.4552	24.1		1.1741	0.2		1.1933	0.312		0.0502	0
1.2274	0.32166		1.3372	0.03786		1.4938	26.5		1.2058	0.6		1.2274	0.32166		0.0524	-0.1
1.264	0.33036		1.3761	0.03832		1.5308	24.1		1.2384	0.4		1.264	0.33036		0.0549	0
1.3026	0.33907		1.4141	0.03879		1.5662	26.5		1.2733	0.5		1.3026	0.33907		0.0575	0.1
1.3421	0.34939		1.4524	0.03925		1.6017	28.9		1.3108	0.6		1.3421	0.34939		0.0603	0
1.3812	0.3603		1.4927	0.03972		1.6389	28.9		1.3495	0.5		1.3812	0.3603		0.0631	0.1
1.4186	0.37092		1.5331	0.04018		1.6765	28.9		1.3875	0.5		1.4186	0.37092		0.0661	0
1.4539	0.3818		1.5683	0.04065		1.7105	26.5		1.4235	0.5		1.4539	0.3818		0.0692	0
1.4885	0.3919		1.5975	0.04111		1.7394	31.3		1.457	0.4		1.4885	0.3919		0.0725	0
1.5238	0.40247		1.6247	0.05612		1.7664	28.9		1.4892	0.6		1.5238	0.40247		0.076	0
1.5607	0.41323		1.6535	0.05659		1.7955	31.3		1.5227	0.5		1.5607	0.41323		0.0798	0.1
1.5987	0.42401		1.6837	0.05707		1.8273	33.7		1.5585	0.8		1.5987	0.42401		0.0837	0
1.6358	0.43494		1.7134	0.05754		1.8597	28.9		1.5958	0.6		1.6358	0.43494		0.0879	0
1.6693	0.44695		1.7439	0.05801		1.8926	33.7		1.6317	0.4		1.6693	0.44695		0.092	0.1
1.6984	0.45786		1.7772	0.05848		1.9275	33.7		1.6632	0.6		1.6984	0.45786		0.0963	-0.1
1.7246	0.46858		1.8134	0.05896		1.9647	33.7		1.6905	0.4		1.7246	0.46858		0.1007	0
1.7498	0.48076		1.8505	0.05943		2.0026	36.1		1.7163	0.6		1.7498	0.48076		0.1053	0
1.776	0.49212		1.8866	0.0599		2.0388	33.7		1.7433	0.6		1.776	0.49212		0.1102	0
1.805	0.50253		1.9206	0.06038		2.0722	36.1		1.7733	0.6		1.805	0.50253		0.1152	0
1.8368	0.5139		1.9539	0.06085		2.105	36.1		1.8064	0.7		1.8368	0.5139		0.1204	0
1.8693	0.52535		1.9889	0.06132		2.1396	36.1		1.8403	0.7		1.8693	0.52535		0.1255	0
1.9012	0.53657		2.0262	0.0618		2.1761	38.5		1.8744	0.7		1.9012	0.53657		0.1305	0
1.9328	0.54825		2.0627	0.06227		2.2117	36.1		1.9098	0.7		1.9328	0.54825		0.1355	0
1.9654	0.56072		2.0938	0.06275		2.2428	38.5		1.9472	0.7		1.9654	0.56072		0.1405	0
2.0001	0.57278		2.1203	0.06322		2.2695	38.5		1.9854	0.7		2.0001	0.57278		0.1456	0
2.0368	0.5841		2.1462	0.0637		2.2955	38.5		2.023	0.6		2.0368	0.5841		0.1505	0
2.0748	0.59584		2.1748	0.1		2.3237	40.9		2.0593	0.8		2.0748	0.59584		0.1552	0
2.113	0.608		2.2059	0.05		2.3543	38.5		2.0937	0.8		2.113	0.608		0.1598	0
2.1502	0.62064		2.2382	0.05047		2.3856	43.3		2.127	0.7		2.1502	0.62064		0.1644	0
2.185	0.63309		2.2713	0.05094		2.4178	43.3		2.1608	0.9		2.185	0.63309		0.1687	0.1
2.2182	0.64557		2.3064	0.05141		2.4517	43.3		2.197	0.7		2.2182	0.64557		0.1729	0
2.251	0.65843		2.3436	0.05188		2.4876	45.7		2.2352	0.8		2.251	0.65843		0.1771	-0.1
2.285	0.67121		2.3818	0.05235		2.525	43.3		2.2729	0.7		2.285	0.67121		0.181	0.1
2.3208	0.68332		2.4192	0.05282		2.5617	45.7		2.3065	0.9		2.3208	0.68332		0.1848	0
2.3582	0.6966		2.4546	0.05329		2.5965	48.1		2.3352	0.8		2.3582	0.6966		0.1885	0
2.3953	0.7099		2.4895	0.05376		2.631	48.1		2.361	0.8		2.3953	0.7099		0.1923	0.1
2.4291	0.7228		2.5259	0.05423		2.6667	50.5		2.387	1		2.4291	0.7228		0.196	0
2.4583	0.7351		2.5627	0.05471		2.7038	45.7		2.4159	0.9		2.4583	0.7351		0.1995	0.1
2.4846	0.74782		2.5963	0.05518		2.7392	48.1		2.4475	0.8		2.4846	0.74782		0.203	0
2.5104	0.76089		2.625	0.05565		2.7695	48.1		2.4798	1		2.5104	0.76089		0.2065	0
2.5379	0.7738		2.6513	0.05612		2.7961	50.5		2.5115	0.8		2.5379	0.7738		0.2099	0.1
2.5682	0.78606		2.6789	0.05659		2.8231	52.9		2.5441	1		2.5682	0.78606		0.2133	0
2.6007	0.79893		2.7093	0.05707		2.8534	55.3		2.5792	1		2.6007	0.79893		0.2166	0
2.6341	0.81213		2.7409	0.05754		2.886	50.5		2.6166	1		2.6341	0.81213		0.22	0
2.6671	0.82563		2.7727	0.05801		2.9192	52.9		2.6546	1		2.6671	0.82563		0.2234	0
2.7006	0.83934		2.8063	0.05848		2.9539	55.3		2.6918	0.9		2.7006	0.83934		0.2269	0.1
2.7361	0.85303		2.8426	0.05896		2.9915	55.3		2.7269	1		2.7361	0.85303		0.2304	-0.1
2.7735	0.86639		2.8808	0.05943		3.0313	52.9		2.7598	1		2.7735	0.86639		0.2338	0.1
2.8118	0.87999		2.9192	0.0599		3.071	57.7		2.792	1		2.8118	0.87999		0.2372	0.1
2.8498	0.89325		2.9554	0.06038		3.1081	55.3		2.8258	1.2		2.8498	0.89325		0.2406	0
2.8867	0.90632		2.99	0.06085		3.1429	57.7		2.8623	1.1		2.8867	0.90632		0.2441	0.1
2.9213	0.91986		3.0253	0.06132		3.1782	60.1		2.9007	1.1		2.9213	0.91986		0.2476	0
2.9539	0.93325		3.0621	0.0618		3.2152	57.7		2.9377	1		2.9539	0.93325		0.2511	0
2.9863	0.94713		3.0981	0.06227		3.2509	57.7		2.9697	1		2.9863	0.94713		0.2547	0.1
3.0195	0.96124		3.1299	0.06275		3.2817	60.1		2.9967	1.1		3.0195	0.96124		0.2583	-0.1
3.0542	0.97533		3.1578	0.06322		3.3082	60.1		3.0221	1		3.0542	0.97533		0.262	0
3.0906	0.98964		3.1852	0.0637		3.3339	64.9		3.0489	1.2		3.0906	0.98964		0.2657	0
3.1268	1.00406		3.2148	0.06417		3.3618	62.5		3.0783	1.2		3.1268	1.00406		0.2692	0
3.1606	1.01839		3.2466	0.06465		3.3923	64.9		3.1098	1.2		3.1606	1.01839		0.2727	0.1
3.1909	1.03254		3.2792	0.06512		3.4242	64.9		3.1421	1.2		3.1909	1.03254		0.2762	0
3.2181	1.04687		3.3128	0.0656		3.4574	64.9		3.175	1.2		3.2181	1.04687		0.2796	0.1
3.244	1.06125		3.3484	0.06607		3.4927	64.9		3.2093	1.3		3.244	1.06125		0.283	0
3.2711	1.07554		3.3858	0.06655		3.5293	64.9		3.2456	1.3		3.2711	1.07554		0.2864	0
3.3009	1.09007		3.4233	0.06703		3.5657	64.9		3.2835	1.2		3.3009	1.09007		0.2898	0.1
3.333	1.10459		3.4592	0.0675		3.6003	67.3		3.3218	1.3		3.333	1.10459		0.2932	0.1
3.366	1.11914		3.493	0.06798		3.633	67.3		3.3594	1.3		3.366	1.11914		0.2967	0
3.3988	1.13357		3.5267	0.06846		3.6655	69.7		3.3951	1.2		3.3988	1.13357		0.3002	0.1
3.4314	1.14806		3.5624	0.06893		3.7007	69.7		3.4293	1.3		3.4314	1.14806		0.3037	0
3.4651	1.16295		3.5996	0.06941		3.7391	69.7		3.4635	1.3		3.4651	1.16295		0.3072	0
3.5006	1.17817		3.6347	0.06989		3.7772	69.7		3.4988	1.5		3.5006	1.17817		0.3105	0
3.5376	1.19299		3.665	0.07037		3.8101	69.7		3.5353	1.3		3.5376	1.19299		0.3139	0
3.5754	1.20787		3.692	0.07084		3.8382	74.5		3.5708	1.3		3.5754	1.20787		0.3173	0
3.613	1.22285		3.7194	0.07132		3.8659	72.1		3.6029	1.4		3.613	1.22285		0.3207	0
3.6494	1.23775		3.7496	0.0718		3.8962	74.5		3.6308	1.3		3.6494	1.23775		0.3241	0
3.6839	1.25217		3.7806	0.07228		3.9278	74.5		3.656	1.5		3.6839	1.25217		0.3274	0
3.7176	1.26658		3.811	0.07276		3.9591	74.5		3.6813	1.4		3.7176	1.26658		0.3307	-0.1
3.7525	1.28151		3.8426	0.07324		3.9911	79.3		3.7093	1.5		3.7525	1.28151		0.3339	0.2
3.7898	1.2967		3.8771	0.07371		4.0261	74.5		3.7404	1.5		3.7898	1.2967		0.3372	0
3.8293	1.31158		3.9138	0.07419		4.0637	76.9		3.7731	1.5		3.8293	1.31158		0.3404	0.1
3.8689	1.32627		3.9512	0.07467		4.1015	76.9		3.8058	1.6		3.8689	1.32627		0.3435	0.1
3.9047	1.34145		3.9871	0.07515		4.1368	76.9		3.8388	1.5		3.9047	1.34145		0.3467	-0.1
3.9352	1.35636		4.0215	0.07563		4.1695	81.7		3.8735	1.5		3.9352	1.35636		0.3498	0
3.9619	1.37122		4.0562	0.07611		4.2017	79.3		3.9104	1.6		3.9619	1.37122		0.3528	0
3.9873	1.38613		4.0923	0.07659		4.2362	81.7		3.9488	1.5		3.9873	1.38613		0.3557	-0.1
4.0135	1.40103		4.1286	0.07707		4.273	81.7		3.9878	1.7		4.0135	1.40103		0.3586	0.1
4.0422	1.4159		4.1612	0.07755		4.3079	79.3		4.0254	1.6		4.0422	1.4159		0.3615	0
4.0737	1.43079		4.1889	0.07803		4.3376	81.7		4.0604	1.7		4.0737	1.43079		0.3644	0.1
4.1063	1.44636		4.2142	0.07851		4.3636	84.1		4.0943	1.7		4.1063	1.44636		0.3674	0
4.1387	1.46178		4.2408	0.07899		4.3898	84.1		4.1293	1.6		4.1387	1.46178		0.3702	0
4.1713	1.47671		4.2703	0.07948		4.4185	86.5		4.1666	1.8		4.1713	1.47671		0.373	0
4.2052	1.49226		4.3017	0.07996		4.4491	84.1		4.2051	1.8		4.2052	1.49226		0.3759	0
4.2407	1.50784		4.3342	0.08044		4.4806	86.5		4.2416	1.7		4.2407	1.50784		0.3788	0
4.2774	1.52304		4.3687	0.08092		4.5137	86.5		4.273	1.8		4.2774	1.52304		0.3817	0
4.3145	1.53842		4.4061	0.0814		4.5494	88.9		4.3004	1.7		4.3145	1.53842		0.3848	0
4.3514	1.55376		4.4461	0.08188		4.5877	88.9		4.3268	2		4.3514	1.55376		0.3877	0.1
4.3878	1.56924		4.4868	0.08237		4.6269	86.5		4.3548	1.8		4.3878	1.56924		0.3907	0
4.4233	1.58479		4.5257	0.08285		4.6649	91.3		4.3856	1.9		4.4233	1.58479		0.3938	0
4.4577	1.59997		4.5631	0.08333		4.7016	91.3		4.4179	1.9		4.4577	1.59997		0.397	0
4.4925	1.61529		4.6008	0.08381		4.739	91.3		4.4501	1.8		4.4925	1.61529		0.4001	0
4.5288	1.631		4.639	0.0843		4.7777	93.7		4.4829	2		4.5288	1.631		0.4032	0
4.5661	1.64644		4.6741	0.08478		4.8144	88.9		4.5174	1.9		4.5661	1.64644		0.4063	0.1
4.6029	1.66166		4.7037	0.08526		4.8458	93.7		4.5538	2		4.6029	1.66166		0.4096	0
4.6374	1.67736		4.7296	0.08575		4.8729	93.7		4.5913	2.1		4.6374	1.67736		0.4128	0
4.6677	1.69276		4.7555	0.08623		4.8991	93.7		4.6288	1.9		4.6677	1.69276		0.4161	0.1
4.6944	1.70812		4.7839	0.08672		4.9282	96.1		4.6648	2.1		4.6944	1.70812		0.4195	0.1
4.7193	1.7239		4.8143	0.0872		4.9602	93.7		4.6986	2.1		4.7193	1.7239		0.423	-0.1
4.7444	1.73984		4.8452	0.08768		4.9932	98.5		4.7309	2.1		4.7444	1.73984		0.4266	0.1
4.7719	1.75567		4.8776	0.08817		5.0268	98.5		4.7637	2.2		4.7719	1.75567		0.4302	0.1
4.8027	1.77138		4.9124	0.08865		5.0624	96.1		4.7984	2.2		4.8027	1.77138		0.4338	0
4.8354	1.78694		4.9494	0.08914		5.0999	100.9		4.8348	2.3		4.8354	1.78694		0.4375	0.1
4.8679	1.80267		4.9871	0.08962		5.1379	98.5		4.8711	2.2		4.8679	1.80267		0.4411	0.1
4.8995	1.8183		5.0232	0.09011		5.1735	100.9		4.9042	2.2		4.8995	1.8183		0.4448	0
4.9313	1.83383		5.0571	0.09059		5.206	98.5		4.9329	2.4		4.9313	1.83383		0.4486	0
4.9651	1.84973		5.0903	0.09108		5.238	100.9		4.9589	2.2		4.9651	1.84973		0.4524	0.1
5.002	1.86559		5.1253	0.09157		5.2721	105.7		4.9847	2.4		5.002	1.86559		0.4562	0
5.0412	1.88133		5.1614	0.09205		5.3085	100.9		5.013	2.4		5.0412	1.88133		0.4599	0
5.0807	1.89725		5.1953	0.09254		5.3431	103.3		5.0442	2.3		5.0807	1.89725		0.4636	0.1
5.1186	1.91322		5.2247	0.09302		5.3727	103.3		5.0768	2.4		5.1186	1.91322		0.4674	-0.1
5.1535	1.92881		5.2516	0.09351		5.399	103.3		5.1086	2.3		5.1535	1.92881		0.4712	0.1
5.1857	1.94438		5.2797	0.094		5.4257	108.1		5.1406	2.5		5.1857	1.94438		0.4748	0.1
5.2168	1.9603		5.3102	0.09448		5.4553	105.7		5.175	2.5		5.2168	1.9603		0.4784	-0.1
5.2486	1.97651		5.3424	0.09497		5.4871	108.1		5.2124	2.5		5.2486	1.97651		0.4818	0.1
5.2824	1.9924		5.3751	0.09546		5.5194	108.1		5.2509	2.6		5.2824	1.9924		0.4851	0
5.3189	2.00795		5.409	0.09595		5.5526	108.1		5.289	2.5		5.3189	2.00795		0.4884	0
5.3562	2.02371		5.4448	0.09643		5.5878	110.5		5.325	2.6		5.3562	2.02371		0.4916	0
5.3908	2.03958		5.4821	0.09692		5.6243	108.1		5.3585	2.6		5.3908	2.03958		0.4947	0
5.4208	2.05547		5.5189	0.09741		5.6603	110.5		5.391	2.6		5.4208	2.05547		0.4977	0.2
5.4475	2.07161		5.5533	0.0979		5.6952	110.5		5.4245	2.8		5.4475	2.07161		0.5008	0
5.4734	2.08774		5.5864	0.09839		5.7294	110.5		5.4607	2.7		5.4734	2.08774		0.5039	0
5.5006	2.10351		5.6208	0.09888		5.7646	115.3		5.4996	2.8		5.5006	2.10351		0.5071	0.2
5.5303	2.11931		5.6582	0.09936		5.8021	110.5		5.5371	2.7		5.5303	2.11931		0.5102	0
5.5627	2.13538		5.6963	0.09985		5.8403	112.9		5.5695	2.7		5.5627	2.13538		0.5133	0
5.5967	2.15146		5.7302	0.10034		5.8747	112.9		5.5967	2.9		5.5967	2.15146		0.5163	0.1
5.6308	2.1675		5.7582	0.10083		5.9035	112.9		5.6215	2.9		5.6308	2.1675		0.5194	0
5.6646	2.18354		5.7841	0.10132		5.9296	117.7		5.6475	2.9		5.6646	2.18354		0.5226	0.1
5.7004	2.19949		5.8121	0.10181		5.9576	115.3		5.6766	3		5.7004	2.19949		0.5257	0.1
5.7383	2.2155		5.8429	0.1023		5.9892	117.7		5.7085	2.9		5.7383	2.2155		0.529	0
5.777	2.23151		5.8746	0.10279		6.0218	117.7		5.7414	3.1		5.777	2.23151		0.5323	0.1
5.8155	2.24757		5.9065	0.10328		6.0543	115.3		5.7741	3		5.8155	2.24757		0.5356	0.1
5.8528	2.26382		5.9402	0.10377		6.0879	120.1		5.8077	3.1		5.8528	2.26382		0.5389	0
5.8884	2.28001		5.9764	0.10426		6.1235	120.1		5.8434	3.2		5.8884	2.28001		0.5422	0
5.9222	2.29594		6.0144	0.10475		6.161	122.5		5.8809	3.2		5.9222	2.29594		0.5456	0.1
5.9553	2.31189		6.0522	0.10525		6.1987	122.5		5.9194	3.3		5.9553	2.31189		0.549	0
5.989	2.32792		6.0882	0.10574		6.2346	120.1		5.9577	3.1		5.989	2.32792		0.5526	0.1
6.0243	2.34382		6.1235	0.10623		6.2698	124.9		5.9942	3.3		6.0243	2.34382		0.5562	0.1
6.0613	2.35974		6.1604	0.10672		6.3065	122.5		6.0287	3.3		6.0613	2.35974		0.5598	0
6.0984	2.37603		6.1988	0.10721		6.3451	124.9		6.0631	3.3		6.0984	2.37603		0.5635	0.1
6.133	2.39208		6.235	0.1077		6.3824	124.9		6.0991	3.4		6.133	2.39208		0.5672	0.1
6.1632	2.40822		6.2658	0.1082		6.4143	124.9		6.1367	3.4		6.1632	2.40822		0.5708	0
6.1897	2.42435		6.2925	0.10869		6.4413	127.3		6.174	3.4		6.1897	2.42435		0.5744	0.1
6.2149	2.44041		6.3193	0.10918		6.4674	127.3		6.2073	3.5		6.2149	2.44041		0.578	0
6.2413	2.4565		6.3491	0.10967		6.4957	129.7		6.2358	3.5		6.2413	2.4565		0.5817	0.1
6.2708	2.47268		6.3813	0.11017		6.526	129.7		6.261	3.6		6.2708	2.47268		0.5855	0
6.3034	2.48884		6.4145	0.11066		6.5569	127.3		6.2861	3.6		6.3034	2.48884		0.5892	0.1
6.3369	2.5051		6.449	0.11115		6.5887	132.1		6.3134	3.7		6.3369	2.5051		0.5929	0.1
6.3695	2.5213		6.4851	0.11165		6.6225	129.7		6.344	3.8		6.3695	2.5213		0.5967	0
6.4013	2.53731		6.5222	0.11214		6.6589	134.5		6.3765	3.7		6.4013	2.53731		0.6003	0.1
6.4341	2.55351		6.5587	0.11263		6.6967	132.1		6.409	3.8		6.4341	2.55351		0.6039	0
6.4694	2.56986		6.5928	0.11313		6.7337	132.1		6.4417	3.7		6.4694	2.56986		0.6074	0.1
6.5065	2.5861		6.625	0.11362		6.769	134.5		6.4762	3.8		6.5065	2.5861		0.6107	0
6.5446	2.60249		6.6582	0.11412		6.8048	134.5		6.5132	3.9		6.5446	2.60249		0.614	0.1
6.5828	2.61873		6.6938	0.11461		6.8425	136.9		6.5518	3.9		6.5828	2.61873		0.6172	0.1
6.6191	2.63477		6.7307	0.11511		6.8805	136.9		6.5905	4.1		6.6191	2.63477		0.6205	-0.1
6.6529	2.65088		6.7648	0.1156		6.915	134.5		6.6274	4		6.6529	2.65088		0.6238	0.2
6.6852	2.66719		6.7941	0.1161		6.944	136.9		6.6618	4.1		6.6852	2.66719		0.627	0
6.7174	2.68334		6.8208	0.11659		6.9696	136.9		6.6951	4.2		6.7174	2.68334		0.6302	0
6.7513	2.6995		6.8487	0.11708		6.9963	139.3		6.7292	4.1		6.7513	2.6995		0.6334	0.2
6.7881	2.71574		6.8793	0.11758		7.0265	141.7		6.7655	4.4		6.7881	2.71574		0.6366	-0.1
6.8271	2.73204		6.9109	0.11807		7.0586	139.3		6.8039	4.2		6.8271	2.73204		0.64	0.1
6.8651	2.74836		6.9424	0.11857		7.0908	141.7		6.8409	4.3		6.8651	2.74836		0.6435	0.1
6.8986	2.76455		6.9761	0.11906		7.1244	141.7		6.8729	4.4		6.8986	2.76455		0.6469	0
6.9267	2.78066		7.0129	0.11956		7.1606	141.7		6.9002	4.4		6.9267	2.78066		0.6503	0.1
6.9519	2.79674		7.051	0.12005		7.1986	144.1		6.9258	4.6		6.9519	2.79674		0.6537	0
6.9772	2.81309		7.0878	0.12054		7.2363	141.7		6.9526	4.5		6.9772	2.81309		0.657	0.1
7.0048	2.82917		7.1213	0.12104		7.2711	146.5		6.982	4.6		7.0048	2.82917		0.6603	0.1
7.0353	2.8453		7.1531	0.12153		7.3032	144.1		7.0137	4.6		7.0353	2.8453		0.6636	0
7.0676	2.8616		7.186	0.12203		7.3355	146.5		7.0459	4.5		7.0676	2.8616		0.6669	0.1
7.1003	2.87786		7.2217	0.12252		7.3701	146.5		7.0779	4.8		7.1003	2.87786		0.6702	0
7.1329	2.8942		7.2585	0.12302		7.4058	144.1		7.1112	4.8		7.1329	2.8942		0.6734	0.1
7.1662	2.91057		7.2915	0.12351		7.4382	148.9		7.1465	4.8		7.1662	2.91057		0.6766	0.1
7.2009	2.92688		7.3197	0.12401		7.4659	146.5		7.1829	4.9		7.2009	2.92688		0.6798	0
7.2371	2.94311		7.3464	0.1245		7.4917	148.9		7.2196	4.9		7.2371	2.94311		0.683	0.1
7.2747	2.95932		7.3752	0.125		7.519	151.3		7.2559	5		7.2747	2.95932		0.6862	0
7.3127	2.97543		7.4067	0.12549		7.5491	148.9		7.2905	5		7.3127	2.97543		0.6893	0.1
7.3498	2.99156		7.4397	0.12599		7.5812	153.7		7.3232	5.1		7.3498	2.99156		0.6924	0.1
7.385	3.00783		7.4739	0.12648		7.6147	148.9		7.3553	5.2		7.385	3.00783		0.6955	0.1
7.4189	3.02399		7.5099	0.12698		7.6502	151.3		7.3888	5.2		7.4189	3.02399		0.6986	0.1
7.4528	3.04021		7.5474	0.12748		7.6875	156.1		7.4247	5.4		7.4528	3.04021		0.7017	0
7.4874	3.05661		7.5853	0.12797		7.7253	153.7		7.4621	5.3		7.4874	3.05661		0.7049	0.1
7.5232	3.0727		7.6221	0.12847		7.7625	156.1		7.498	5.3		7.5232	3.0727		0.708	0.1
7.5597	3.08883		7.6572	0.12896		7.7988	153.7		7.5292	5.4		7.5597	3.08883		0.7111	0
7.5956	3.10502		7.6922	0.12946		7.8351	156.1		7.5561	5.5		7.5956	3.10502		0.7143	0.1
7.6286	3.12133		7.729	0.12996		7.8733	160.9		7.582	5.7		7.6286	3.12133		0.7174	0
7.6576	3.13773		7.7671	0.13045		7.9132	156.1		7.61	5.6		7.6576	3.13773		0.7206	0
7.6834	3.15398		7.8025	0.13095		7.9501	158.5		7.6411	5.7		7.6834	3.15398		0.7238	0.1
7.7081	3.17028		7.8324	0.13144		7.981	158.5		7.6737	5.8		7.7081	3.17028		0.727	0
7.7344	3.18642		7.859	0.13194		8.0078	160.9		7.7059	5.7		7.7344	3.18642		0.7303	0.1
7.7638	3.20262		7.8862	0.13244		8.0348	163.3		7.7379	6		7.7638	3.20262		0.7336	0.1
7.796	3.2188		7.9163	0.13294		8.0644	158.5		7.7716	5.9		7.796	3.2188		0.7369	0
7.8296	3.23515		7.9472	0.13343		8.0957	163.3		7.8081	5.9		7.8296	3.23515		0.7402	0.1
7.863	3.25168		7.9779	0.13393		8.1274	163.3		7.8465	6.1		7.863	3.25168		0.7436	0
7.8963	3.26811		8.0098	0.13443		8.1601	163.3		7.8859	6		7.8963	3.26811		0.7469	0.2
7.9309	3.28452		8.044	0.13492		8.1948	165.7		7.9248	6.3		7.9309	3.28452		0.7504	0
7.9675	3.30086		8.0797	0.13542		8.2308	163.3		7.9617	6.3		7.9675	3.30086		0.7538	0.1
8.0056	3.31714		8.116	0.13592		8.2672	168.1		7.9972	6.3		8.0056	3.31714		0.7574	0.2
8.0446	3.33344		8.1514	0.13642		8.302	165.7		8.0332	6.5		8.0446	3.33344		0.7608	-0.1
8.0833	3.34998		8.1858	0.13692		8.3351	165.7		8.0709	6.4		8.0833	3.34998		0.7643	0.2
8.12	3.3664		8.221	0.13741		8.3687	168.1		8.1104	6.6		8.12	3.3664		0.7679	0
8.1542	3.38266		8.2585	0.13791		8.4047	168.1		8.1483	6.5		8.1542	3.38266		0.7716	0
8.1875	3.39905		8.2972	0.13841		8.4428	170.5		8.1805	6.6		8.1875	3.39905		0.7754	0.1
8.2219	3.41546		8.3319	0.13891		8.4778	168.1		8.2073	6.8		8.2219	3.41546		0.7791	0
8.2585	3.43163		8.3609	0.13941		8.507	168.1		8.2319	6.7		8.2585	3.43163		0.7828	0.1
8.2969	3.44779		8.3873	0.13991		8.5329	172.9		8.2577	7		8.2969	3.44779		0.7864	0.2
8.335	3.46411		8.4149	0.14041		8.5594	172.9		8.2864	7		8.335	3.46411		0.7901	0
8.3695	3.48045		8.445	0.14091		8.5883	175.3		8.3175	7		8.3695	3.48045		0.7937	0.1
8.3992	3.49671		8.4764	0.14141		8.6186	172.9		8.3494	7.2		8.3992	3.49671		0.7974	0.1
8.4257	3.51303		8.5088	0.14191		8.6499	172.9		8.3815	7.1		8.4257	3.51303		0.8011	0
8.4514	3.52957		8.5431	0.14241		8.6833	177.7		8.4149	7.3		8.4514	3.52957		0.8048	0.1
8.4786	3.54596		8.5796	0.14291		8.7193	172.9		8.4505	7.3		8.4786	3.54596		0.8083	0
8.5086	3.56224		8.6172	0.14341		8.7569	177.7		8.488	7.3		8.5086	3.56224		0.8119	0.1
8.5413	3.57838		8.6537	0.14391		8.7948	177.7		8.5258	7.6		8.5413	3.57838		0.8154	0.1
8.5748	3.59466		8.6883	0.14441		8.8316	177.7		8.5622	7.5		8.5748	3.59466		0.819	0
8.6076	3.61106		8.7219	0.14491		8.8672	180.1		8.5966	7.7		8.6076	3.61106		0.8225	0.1
8.6402	3.62738		8.7565	0.14541		8.903	177.7		8.6293	7.7		8.6402	3.62738		0.826	0
8.6742	3.64375		8.7928	0.14591		8.9401	180.1		8.6624	7.8		8.6742	3.64375		0.8293	0.1
8.71	3.66004		8.8287	0.14641		8.9767	180.1		8.6976	8		8.71	3.66004		0.8326	0.1
8.7474	3.67632		8.8603	0.14692		9.0089	180.1		8.7347	7.9		8.7474	3.67632		0.8359	0.1
8.7857	3.69267		8.8872	0.14742		9.0362	184.9		8.7719	8.1		8.7857	3.69267		0.8392	0.1
8.8237	3.70904		8.913	0.14792		9.0621	182.5		8.8063	8.1		8.8237	3.70904		0.8425	0.1
8.8599	3.72522		8.9411	0.14842		9.09	187.3		8.836	8.1		8.8599	3.72522		0.8457	0.1
8.8935	3.74127		8.9717	0.14892		9.1206	184.9		8.8621	8.4		8.8935	3.74127		0.8489	0.1
8.9255	3.75737		9.0036	0.14943		9.1522	184.9		8.8875	8.3		8.9255	3.75737		0.852	0.1
8.9575	3.77367		9.0369	0.14993		9.1852	187.3		8.915	8.5		8.9575	3.77367		0.8551	0.1
8.9911	3.78999		9.0733	0.15043		9.2205	184.9		8.9455	8.5		8.9911	3.78999		0.8582	0
9.0266	3.80626		9.112	0.15094		9.258	187.3		8.9773	8.4		9.0266	3.80626		0.8611	0.1
9.063	3.82252		9.1512	0.15144		9.2963	187.3		9.0089	8.7		9.063	3.82252		0.8641	0.1
9.098	3.83884		9.1884	0.15194		9.3331	187.3		9.0406	8.6		9.098	3.83884		0.867	0.1
9.1298	3.8551		9.2235	0.15245		9.3676	192.1		9.0745	8.8		9.1298	3.8551		0.8698	0.1
9.158	3.87123		9.2583	0.15295		9.4019	187.3		9.1115	9		9.158	3.87123		0.8727	0.1
9.1838	3.88745		9.2952	0.15346		9.4384	192.1		9.1501	8.9		9.1838	3.88745		0.8756	0.1
9.2099	3.9038		9.3332	0.15396		9.477	192.1		9.1884	9.2		9.2099	3.9038		0.8784	0.1
9.2385	3.92012		9.368	0.15447		9.5135	189.7		9.2248	9.2		9.2385	3.92012		0.8813	0.1
9.27	3.93652		9.3973	0.15497		9.5443	194.5		9.2586	9.3		9.27	3.93652		0.8841	0.1
9.3027	3.95274		9.4239	0.15548		9.5715	192.1		9.2912	9.4		9.3027	3.95274		0.887	0.1
9.3348	3.96878		9.4517	0.15598		9.5989	194.5		9.3248	9.4		9.3348	3.96878		0.8899	0.1
9.3664	3.98495		9.4824	0.15649		9.6286	196.9		9.3606	9.6		9.3664	3.98495		0.8929	0.1
9.3985	4.00124		9.5145	0.15699		9.6599	192.1		9.3987	9.6		9.3985	4.00124		0.8958	0.1
9.4329	4.01753		9.547	0.1575		9.6921	199.3		9.4366	9.7		9.4329	4.01753		0.8987	0
9.4698	4.03371		9.5811	0.15801		9.7261	196.9		9.4699	9.8		9.4698	4.03371		0.9017	0.1
9.5077	4.0499		9.6178	0.15851		9.7622	199.3		9.4978	9.8		9.5077	4.0499		0.9047	0.1
9.5455	4.06628		9.6562	0.15902		9.7991	201.7		9.523	10		9.5455	4.06628		0.9077	0
9.5823	4.08256		9.6932	0.15953		9.8358	196.9		9.5489	10		9.5823	4.08256		0.9107	0.1
9.6173	4.09885		9.7275	0.16003		9.871	201.7		9.5773	10.1		9.6173	4.09885		0.9137	0.1
9.6505	4.11515		9.7602	0.16054		9.9054	201.7		9.6082	10.2		9.6505	4.11515		0.9168	0.1
9.6833	4.1316		9.7937	0.16105		9.9407	201.7		9.6404	10.2		9.6833	4.1316		0.9198	0.1
9.7174	4.14803		9.829	0.16156		9.9776	204.1		9.6728	10.4		9.7174	4.14803		0.9229	0
9.7538	4.16438		9.8645	0.16207		10.0146	201.7		9.7059	10.4		9.7538	4.16438		0.926	0.1
9.7922	4.18068		9.8969	0.16257		10.0478	204.1		9.7406	10.6		9.7922	4.18068		0.9292	0.1
9.8304	4.19701		9.9251	0.16308		10.0762	204.1		9.7775	10.8		9.8304	4.19701		0.9325	0.1
9.8648	4.21328		9.9517	0.16359		10.1028	206.5		9.8162	10.7		9.8648	4.21328		0.9359	0.1
9.8936	4.22965		9.9808	0.1641		10.1313	208.9		9.8552	10.9		9.8936	4.22965		0.9393	0
9.9188	4.24618		10.0125	0.16461		10.1621	204.1		9.8925	10.9		9.9188	4.24618		0.9428	0.1
9.9433	4.26273		10.0445	0.16512		10.1933	208.9		9.9275	11		9.9433	4.26273		0.9462	0.1
9.9691	4.27917		10.0764	0.16563		10.2242	208.9		9.9618	11.3		9.9691	4.27917		0.9496	0.1
9.9976	4.29556		10.1095	0.16614		10.2567	208.9		9.997	11.2		9.9976	4.29556		0.9532	0.1
10.0288	4.31206		10.1447	0.16665		10.2919	211.3		10.034	11.5		10.0288	4.31206		0.9568	0.1
10.0612	4.32854		10.1815	0.16716		10.3286	208.9		10.0716	11.5		10.0612	4.32854		0.9605	0.1
10.0942	4.34498		10.2175	0.16768		10.3648	211.3		10.1058	11.5		10.0942	4.34498		0.9642	0.1
10.1275	4.36128		10.2515	0.16819		10.3989	211.3		10.1349	11.7		10.1275	4.36128		0.9678	0.1
10.1626	4.37745		10.2848	0.1687		10.4319	213.7		10.1608	11.6		10.1626	4.37745		0.9715	0.1
10.2001	4.39374		10.3198	0.16921		10.4665	216.1		10.1865	11.9		10.2001	4.39374		0.9752	0.1
10.2388	4.41001		10.3575	0.16972		10.5037	213.7		10.2146	11.9		10.2388	4.41001		0.9789	0.1
10.278	4.42628		10.3944	0.17024		10.5405	213.7		10.2457	12		10.278	4.42628		0.9826	0.1
10.3164	4.44282		10.4263	0.17075		10.5721	213.7		10.2787	12.1		10.3164	4.44282		0.9863	0.1
10.3529	4.45929		10.454	0.17126		10.5985	216.1		10.3119	12		10.3529	4.45929		0.9899	0.1
10.3876	4.47557		10.4811	0.17178		10.6235	218.5		10.3452	12.3		10.3876	4.47557		0.9935	0.1
10.4217	4.49191		10.5103	0.17229		10.651	216.1		10.3802	12.4		10.4217	4.49191		0.9971	0.1
10.457	4.50831		10.5416	0.17281		10.6814	220.9		10.4172	12.5		10.457	4.50831		1.0006	0.1
10.494	4.5248		10.5741	0.17332		10.7139	218.5		10.4551	12.7		10.494	4.5248		1.0041	0.1
10.5318	4.54121		10.6075	0.17383		10.7482	218.5		10.4929	12.7		10.5318	4.54121		1.0076	0.1
10.5683	4.55773		10.643	0.17435		10.7847	220.9		10.5293	12.9		10.5683	4.55773		1.011	0.1
10.6009	4.57423		10.6802	0.17487		10.8234	218.5		10.5637	12.9		10.6009	4.57423		1.0145	0.1
10.6292	4.59057		10.7182	0.17538		10.8629	220.9		10.5972	13		10.6292	4.59057		1.0179	0.1
10.6547	4.607		10.755	0.1759		10.9011	220.9		10.6315	13.3		10.6547	4.607		1.0212	0.1
10.6796	4.62354		10.7903	0.17641		10.9368	223.3		10.6681	13.2		10.6796	4.62354		1.0244	0.1
10.706	4.64001		10.8257	0.17693		10.9725	225.7		10.7063	13.4		10.706	4.64001		1.0277	0.1
10.7353	4.65634		10.8625	0.17745		11.0102	223.3		10.7433	13.4		10.7353	4.65634		1.0309	0.1
10.7674	4.67288		10.8998	0.17796		11.0481	225.7		10.7755	13.5		10.7674	4.67288		1.0341	0.1
10.8004	4.68943		10.9333	0.17848		11.0823	225.7		10.8026	13.8		10.8004	4.68943		1.0374	0.1
10.8331	4.70591		10.9618	0.179		11.1113	225.7		10.8273	13.7		10.8331	4.70591		1.0407	0.1
10.8658	4.72227		10.988	0.17952		11.1374	228.1		10.8528	13.9		10.8658	4.72227		1.0438	0.1
10.9004	4.73863		11.0154	0.18004		11.1646	228.1		10.8811	13.9		10.9004	4.73863		1.047	0.1
10.9376	4.75501		11.0455	0.18056		11.1945	230.5		10.912	13.9		10.9376	4.75501		1.0501	0.1
10.9762	4.77139		11.0771	0.18108		11.2259	228.1		10.9443	14.1		10.9762	4.77139		1.0532	0.1
11.0153	4.78784		11.1096	0.18159		11.2578	230.5		10.9764	14.1		11.0153	4.78784		1.0563	0.1
11.0538	4.80426		11.1444	0.18211		11.2915	232.9		11.009	14.3		11.0538	4.80426		1.0595	0.1
11.0902	4.82073		11.1816	0.18264		11.3277	230.5		11.0431	14.4		11.0902	4.82073		1.0629	0.1
11.1238	4.83722		11.2199	0.18316		11.3654	235.3		11.079	14.4		11.1238	4.83722		1.0664	0.1
11.1558	4.85367		11.2566	0.18368		11.4027	232.9		11.1165	14.6		11.1558	4.85367		1.0699	0.1
11.1882	4.87011		11.2906	0.1842		11.437	232.9		11.154	14.6		11.1882	4.87011		1.0734	0.1
11.2223	4.88664		11.3235	0.18472		11.4696	237.7		11.1896	14.9		11.2223	4.88664		1.077	0.1
11.2581	4.9031		11.3583	0.18524		11.5034	235.3		11.2232	14.9		11.2581	4.9031		1.0806	0.1
11.2947	4.91965		11.3958	0.18577		11.5394	237.7		11.2564	15		11.2947	4.91965		1.0841	0.1
11.33	4.93622		11.433	0.18629		11.5758	235.3		11.2906	15.2		11.33	4.93622		1.0877	0.1
11.3618	4.9526		11.4653	0.18681		11.6083	235.3		11.3261	15.2		11.3618	4.9526		1.0913	0.1
11.3895	4.96897		11.4925	0.18733		11.636	240.1		11.3629	15.4		11.3895	4.96897		1.095	0.1
11.4151	4.98551		11.5188	0.18786		11.6622	237.7		11.3983	15.4		11.4151	4.98551		1.0987	0.1
11.4409	5.00212		11.5475	0.18838		11.6905	240.1		11.4291	15.5		11.4409	5.00212		1.1024	0.1
11.4691	5.01868		11.579	0.18891		11.7215	240.1		11.4557	15.7		11.4691	5.01868		1.1061	0
11.5002	5.03517		11.6111	0.18943		11.7539	240.1		11.4811	15.6		11.5002	5.03517		1.1098	0.1
11.5334	5.05164		11.644	0.18996		11.7871	244.9		11.5083	15.9		11.5334	5.05164		1.1134	0.1
11.5669	5.06829		11.6785	0.19048		11.8212	242.5		11.539	15.9		11.5669	5.06829		1.117	0.1
11.6004	5.08484		11.7145	0.19101		11.8571	244.9		11.5723	15.9		11.6004	5.08484		1.1205	0.1
11.6349	5.10134		11.7506	0.19154		11.8941	242.5		11.6063	16.2		11.6349	5.10134		1.1239	0.1
11.6708	5.11799		11.7858	0.19206		11.9303	242.5		11.6399	16.1		11.6708	5.11799		1.1273	0.1
11.7078	5.13462		11.8197	0.19259		11.9649	247.3		11.6748	16.4		11.7078	5.13462		1.1306	0.1
11.745	5.15111		11.8533	0.19312		11.9991	244.9		11.712	16.5		11.745	5.15111		1.1339	0.1
11.7819	5.16762		11.8881	0.19365		12.035	247.3		11.7506	16.5		11.7819	5.16762		1.1373	0.1
11.8176	5.18422		11.9246	0.19417		12.0728	247.3		11.7898	16.8		11.8176	5.18422		1.1407	0.1
11.8511	5.20092		11.9596	0.1947		12.1089	244.9		11.8278	16.8		11.8511	5.20092		1.1441	0.1
11.8833	5.21744		11.9896	0.19523		12.1399	249.7		11.8639	17.1		11.8833	5.21744		1.1474	0.1
11.9156	5.23409		12.0157	0.19576		12.1666	247.3		11.899	17.2		11.9156	5.23409		1.1507	0.1
11.9488	5.25085		12.0419	0.19629		12.193	252.1		11.9347	17.2		11.9488	5.25085		1.1541	0.1
11.9838	5.26744		12.0713	0.19681		12.2219	252.1		11.9722	17.4		11.9838	5.26744		1.1575	0.1
12.0203	5.28397		12.1037	0.19734		12.253	249.7		12.0109	17.4		12.0203	5.28397		1.1608	0.1
12.0565	5.3006		12.1371	0.19787		12.2849	254.5		12.0474	17.6		12.0565	5.3006		1.1642	0.1
12.0901	5.31731		12.1717	0.1984		12.3183	252.1		12.0791	17.7		12.0901	5.31731		1.1676	0.1
12.1199	5.33376		12.2086	0.19893		12.3541	252.1		12.1062	17.7		12.1199	5.33376		1.171	0.1
12.1465	5.3503		12.2472	0.19946		12.3915	254.5		12.1314	17.9		12.1465	5.3503		1.1743	0.1
12.1725	5.3672		12.2862	0.19999		12.4292	252.1		12.1572	17.9		12.1725	5.3672		1.1776	0.1
12.2002	5.38388		12.3234	0.20052		12.4659	256.9		12.1859	18		12.2002	5.38388		1.181	0.1
12.231	5.40041		12.3588	0.20105		12.5011	256.9		12.2172	18.1		12.231	5.40041		1.1843	0.1
12.2649	5.41712		12.3949	0.20158		12.5369	256.9		12.2494	18.2		12.2649	5.41712		1.1877	0.1
12.2995	5.43387		12.433	0.20211		12.5749	259.3		12.2819	18.4		12.2995	5.43387		1.191	0
12.3329	5.45056		12.471	0.20264		12.6136	256.9		12.3152	18.3		12.3329	5.45056		1.1943	0.1
12.3658	5.46708		12.5041	0.20317		12.6484	259.3		12.3501	18.5		12.3658	5.46708		1.1976	0.1
12.3998	5.48373		12.5317	0.2037		12.6774	259.3		12.3863	18.7		12.3998	5.48373		1.2009	0.1
12.4351	5.50048		12.5577	0.20423		12.7036	261.7		12.4231	18.7		12.4351	5.50048		1.2042	0.1
12.4716	5.51721		12.5857	0.20476		12.7309	264.1		12.4594	19		12.4716	5.51721		1.2074	0.1
12.5094	5.53402		12.6163	0.20529		12.7611	261.7		12.4939	19		12.5094	5.53402		1.2105	0.1
12.5479	5.55078		12.648	0.20582		12.793	264.1		12.5264	19.1		12.5479	5.55078		1.2137	0.1
12.5858	5.56757		12.6804	0.20635		12.8257	261.7		12.5582	19.3		12.5858	5.56757		1.2169	0.1
12.6219	5.58421		12.7146	0.20688		12.8602	264.1		12.5917	19.3		12.6219	5.58421		1.22	0.1
12.657	5.60085		12.7507	0.20741		12.8967	266.5		12.6281	19.5		12.657	5.60085		1.2232	0.1
12.6928	5.61753		12.7875	0.20794		12.9346	266.5		12.666	19.5		12.6928	5.61753		1.2263	0.1
12.7306	5.63421		12.8236	0.20847		12.972	268.9		12.7025	19.7		12.7306	5.63421		1.2294	0.1
12.77	5.65085		12.8581	0.209		13.0071	266.5		12.7343	19.8		12.77	5.65085		1.2326	0.1
12.8084	5.66764		12.8922	0.20953		13.0411	268.9		12.7621	19.8		12.8084	5.66764		1.2358	0.1
12.8427	5.68442		12.9275	0.21006		13.0766	271.3		12.7882	20		12.8427	5.68442		1.239	0.1
12.8719	5.70105		12.9645	0.21059		13.1133	268.9		12.8154	20		12.8719	5.70105		1.2422	0.1
12.8976	5.71755		13	0.21113		13.1487	271.3		12.8456	20.1		12.8976	5.71755		1.2454	0.1
12.9225	5.73403		13.0306	0.21166		13.1799	268.9		12.8776	20.3		12.9225	5.73403		1.2487	0.1
12.9487	5.75062		13.0573	0.21219		13.2068	271.3		12.9096	20.3		12.9487	5.75062		1.2521	0.1
12.9774	5.76701		13.0837	0.21272		13.2329	273.7		12.9416	20.5		12.9774	5.76701		1.2554	0.1
13.0087	5.78333		13.1127	0.21325		13.2613	271.3		12.9757	20.6		13.0087	5.78333		1.2587	0.1
13.0411	5.79978		13.1439	0.21378		13.292	276.1		13.0125	20.7		13.0411	5.79978		1.2621	0.1
13.0732	5.81609		13.1754	0.21432		13.3228	273.7		13.0509	20.8		13.0732	5.81609		1.2655	0.1
13.1055	5.83246		13.2076	0.21485		13.3544	276.1		13.0893	20.8		13.1055	5.83246		1.269	0.1
13.1394	5.8489		13.2423	0.21538		13.3888	276.1		13.1265	21.2		13.1394	5.8489		1.2725	0.1
13.1754	5.86532		13.2793	0.21591		13.4256	276.1		13.1615	21.1		13.1754	5.86532		1.276	0.1
13.2126	5.88186		13.3176	0.21644		13.4631	278.5		13.195	21.3		13.2126	5.88186		1.2796	0.1
13.25	5.89827		13.3548	0.21698		13.4991	276.1		13.2291	21.5		13.25	5.89827		1.2831	0.1
13.2867	5.91469		13.3893	0.21751		13.5323	278.5		13.2655	21.5		13.2867	5.91469		1.2867	0.1
13.3219	5.93101		13.4231	0.21804		13.5643	280.9		13.3039	21.8		13.3219	5.93101		1.2903	0.1
13.3554	5.94715		13.4585	0.21857		13.5985	278.5		13.3415	21.9		13.3554	5.94715		1.2939	0.1
13.3883	5.9633		13.4959	0.21911		13.6359	283.3		13.3744	21.9		13.3883	5.9633		1.2976	0.1
13.4221	5.97953		13.5311	0.21964		13.6725	278.5		13.4018	22.1		13.4221	5.97953		1.3012	0.1
13.4575	5.9957		13.561	0.22017		13.704	280.9		13.426	22.1		13.4575	5.9957		1.3049	0.1
13.4938	6.01196		13.5876	0.22071		13.731	283.3		13.4504	22.1		13.4938	6.01196		1.3085	0.1
13.5298	6.02819		13.6146	0.22124		13.7576	283.3		13.4772	22.2		13.5298	6.02819		1.3121	0.1
13.5638	6.04405		13.644	0.22177		13.7869	285.7		13.5067	22.3		13.5638	6.04405		1.3158	0.1
13.5942	6.05953		13.675	0.22231		13.8187	283.3		13.5378	22.4		13.5942	6.05953		1.3193	0.1
13.6213	6.07499		13.707	0.22284		13.8518	285.7		13.5698	22.5		13.6213	6.07499		1.3229	0.2
13.6465	6.09053		13.7407	0.22337		13.8863	288.1		13.6027	22.7		13.6465	6.09053		1.3264	0.1
13.6723	6.10609		13.7767	0.22391		13.9225	285.7		13.6374	22.7		13.6723	6.10609		1.3299	0.1
13.7005	6.12149		13.8142	0.22444		13.9601	290.5		13.6742	22.9		13.7005	6.12149		1.3333	0.1
13.7319	6.13682		13.8518	0.22497		13.9982	288.1		13.7127	23.1		13.7319	6.13682		1.3366	0.1
13.7654	6.15216		13.8879	0.22551		14.0349	288.1		13.7514	23.1		13.7654	6.15216		1.3398	0.1
13.7989	6.16754		13.9224	0.22604		14.07	290.5		13.789	23.3		13.7989	6.16754		1.3431	0.1
13.8318	6.18281		13.9573	0.22657		14.1053	290.5		13.8247	23.4		13.8318	6.18281		1.3464	0.1
13.8655	6.19826		13.9947	0.22711		14.1426	292.9		13.8597	23.5		13.8655	6.19826		1.3496	0.1
13.9014	6.21371		14.0322	0.22764		14.1803	290.5		13.8959	23.8		13.9014	6.21371		1.3528	0.1
13.9394	6.22912		14.0654	0.22818		14.2133	290.5		13.9341	23.7		13.9394	6.22912		1.356	0.1
13.9778	6.24444		14.0936	0.22871		14.2409	295.3		13.9728	24		13.9778	6.24444		1.3591	0.1
14.0158	6.25976		14.1201	0.22924		14.2664	292.9		14.0084	24		14.0158	6.25976		1.3622	0.1
14.0522	6.27514		14.1485	0.22978		14.2937	297.7		14.0389	24.1		14.0522	6.27514		1.3653	0.1
14.086	6.29064		14.1792	0.23031		14.3241	295.3		14.065	24.3		14.086	6.29064		1.3684	0.1
14.118	6.30598		14.2109	0.23085		14.3557	295.3		14.0898	24.3		14.118	6.30598		1.3714	0.1
14.1499	6.3214		14.2435	0.23138		14.3874	297.7		14.1165	24.5		14.1499	6.3214		1.3744	0.1
14.1833	6.33705		14.2783	0.23192		14.4211	295.3		14.1465	24.5		14.1833	6.33705		1.3775	0.1
14.219	6.35262		14.3149	0.23245		14.4572	300.1		14.179	24.5		14.219	6.35262		1.3805	0.1
14.2569	6.36804		14.3518	0.23299		14.4945	297.7		14.2118	24.8		14.2569	6.36804		1.3835	0.1
14.2944	6.38346		14.3887	0.23352		14.5313	297.7		14.2445	24.7		14.2944	6.38346		1.3865	0.1
14.3281	6.39899		14.4245	0.23406		14.5658	302.5		14.279	25		14.3281	6.39899		1.3895	0.1
14.3571	6.41453		14.4599	0.23459		14.5994	300.1		14.3161	25.1		14.3571	6.41453		1.3925	0.1
14.3832	6.43005		14.4964	0.23513		14.6348	304.9		14.3548	25.1		14.3832	6.43005		1.3954	0.1
14.4089	6.44568		14.5339	0.23566		14.6726	302.5		14.3936	25.4		14.4089	6.44568		1.3983	0.1
14.4363	6.46115		14.5694	0.2362		14.7098	300.1		14.4309	25.4		14.4363	6.46115		1.4012	0.1
14.4664	6.47663		14.5999	0.23673		14.7419	304.9		14.4657	25.7		14.4664	6.47663		1.4042	0.1
14.4984	6.49213		14.6262	0.23727		14.7693	302.5		14.4985	25.8		14.4984	6.49213		1.4071	0.1
14.5312	6.50756		14.6523	0.2378		14.7959	307.3		14.5316	25.8		14.5312	6.50756		1.4099	0.1
14.5641	6.52297		14.6807	0.23834		14.8248	307.3		14.5667	26.1		14.5641	6.52297		1.4128	0.1
14.5977	6.53837		14.7108	0.23887		14.8558	304.9		14.6036	26		14.5977	6.53837		1.4157	0.1
14.633	6.55376		14.7417	0.23941		14.8878	307.3		14.6402	26.2		14.633	6.55376		1.4187	0.1
14.67	6.56917		14.7743	0.23994		14.9206	307.3		14.6728	26.2		14.67	6.56917		1.4217	0.1
14.7081	6.58464		14.8093	0.24048		14.9555	309.7		14.7007	26.4		14.7081	6.58464		1.4246	0.1
14.7466	6.60015		14.8464	0.24101		14.9928	309.7		14.726	26.5		14.7466	6.60015		1.4276	0.1
14.7845	6.61569		14.8837	0.24155		15.0312	307.3		14.7518	26.5		14.7845	6.61569		1.4306	0.1
14.8204	6.63118		14.9191	0.24209		15.068	309.7		14.7801	26.7		14.8204	6.63118		1.4336	0.1
14.8542	6.64669		14.9527	0.24262		15.1025	309.7		14.8113	26.8		14.8542	6.64669		1.4366	0.1
14.8871	6.66226		14.9865	0.24316		15.1363	312.1		14.8436	26.7		14.8871	6.66226		1.4398	0.1
14.921	6.67779		15.0218	0.24369		15.1712	312.1		14.8759	27		14.921	6.67779		1.4429	0.1
14.9568	6.69328		15.0583	0.24423		15.2077	314.5		14.9089	27		14.9568	6.69328		1.4461	0.1
14.9938	6.70876		15.0925	0.24477		15.242	314.5		14.9435	27.2		14.9938	6.70876		1.4493	0.1
15.03	6.72435		15.1216	0.2453		15.2713	312.1		14.9797	27.4		15.03	6.72435		1.4526	0.1
15.0635	6.7399		15.1476	0.24584		15.2972	316.9		15.0168	27.4		15.0635	6.7399		1.4559	0.1
15.0933	6.75544		15.1748	0.24638		15.324	316.9		15.0537	27.7		15.0933	6.75544		1.4592	0.1
15.1201	6.77106		15.2054	0.24691		15.3542	314.5		15.0889	27.7		15.1201	6.77106		1.4626	0.1
15.1456	6.78672		15.2382	0.24745		15.3864	316.9		15.1222	27.8		15.1456	6.78672		1.4661	0.1
15.1722	6.8024		15.2719	0.24798		15.4189	314.5		15.1545	28		15.1722	6.8024		1.4696	0.1
15.202	6.81805		15.3076	0.24852		15.4522	319.3		15.1873	27.9		15.202	6.81805		1.4732	0.2
15.235	6.83366		15.3461	0.24906		15.4874	319.3		15.2222	28.3		15.235	6.83366		1.4768	0.1
15.2686	6.84922		15.3861	0.24959		15.5244	319.3		15.2597	28.3		15.2686	6.84922		1.4805	0.2
15.3013	6.86484		15.4251	0.25013		15.5626	321.7		15.297	28.4		15.3013	6.86484		1.4842	0.1
15.3337	6.88038		15.4612	0.25067		15.6	319.3		15.3305	28.6		15.3337	6.88038		1.488	0.1
15.3679	6.89602		15.4961	0.2512		15.6359	324.1		15.359	28.6		15.3679	6.89602		1.4917	0.2
15.4048	6.91176		15.532	0.25174		15.672	321.7		15.3853	28.8		15.4048	6.91176		1.4955	0.1
15.4431	6.92754		15.5696	0.25228		15.7098	321.7		15.4127	28.8		15.4431	6.92754		1.4993	0.2
15.4814	6.9432		15.605	0.25282		15.7476	324.1		15.4432	28.9		15.4814	6.9432		1.5031	0.1
15.519	6.95884		15.635	0.25335		15.7809	321.7		15.4761	29		15.519	6.95884		1.5068	0.1
15.555	6.97446		15.6609	0.25389		15.8094	326.5		15.5089	28.9		15.555	6.97446		1.5105	0.2
15.5885	6.99008		15.6863	0.25443		15.8365	326.5		15.5411	29.3		15.5885	6.99008		1.5141	0.1
15.6205	7.00576		15.7145	0.25496		15.8653	326.5		15.5746	29.3		15.6205	7.00576		1.5177	0.2
15.6532	7.02141		15.7455	0.2555		15.8962	328.9		15.6109	29.5		15.6532	7.02141		1.5212	0.1
15.6886	7.03709		15.7778	0.25604		15.9279	328.9		15.6493	29.8		15.6886	7.03709		1.5246	0.1
15.7269	7.05272		15.8109	0.25658		15.9601	331.3		15.6888	29.7		15.7269	7.05272		1.528	0.2
15.7664	7.06843		15.8458	0.25711		15.9942	331.3		15.7275	30		15.7664	7.06843		1.5312	0.1
15.803	7.08421		15.8822	0.25765		16.0304	328.9		15.7641	30		15.803	7.08421		1.5345	0.2
15.8343	7.09992		15.9192	0.25819		16.0678	333.7		15.7989	30.2		15.8343	7.09992		1.5377	0.1
15.8609	7.11561		15.955	0.25873		16.104	328.9		15.8341	30.4		15.8609	7.11561		1.5409	0.1
15.8858	7.13133		15.9892	0.25926		16.1378	333.7		15.8717	30.4		15.8858	7.13133		1.544	0.2
15.9112	7.14714		16.023	0.2598		16.1709	336.1		15.9114	30.7		15.9112	7.14714		1.5471	0.1
15.9388	7.1629		16.0584	0.26034		16.2056	333.7		15.9498	30.6		15.9388	7.1629		1.5502	0.1
15.969	7.17858		16.0955	0.26088		16.2424	333.7		15.9827	30.7		15.969	7.17858		1.5535	0.1
16.0006	7.19436		16.1309	0.26142		16.2783	331.3		16.0096	30.9		16.0006	7.19436		1.5567	0.1
16.0323	7.21018		16.1616	0.26195		16.3095	336.1		16.0337	30.8		16.0323	7.21018		1.5598	0.2
16.0642	7.22588		16.189	0.26249		16.3369	338.5		16.058	31.1		16.0642	7.22588		1.563	0.1
16.097	7.24154		16.2169	0.26303		16.3637	336.1		16.0851	31.1		16.097	7.24154		1.5662	0.2
16.1316	7.25738		16.2469	0.26357		16.3929	343.3		16.115	31.1		16.1316	7.25738		1.5695	0.1
16.168	7.27315		16.2778	0.26411		16.4239	336.1		16.1467	31.3		16.168	7.27315		1.5727	0.1
16.2052	7.28883		16.3088	0.26465		16.4549	338.5		16.1784	31.3		16.2052	7.28883		1.576	0.2
16.2426	7.30463		16.3417	0.26518		16.4867	340.9		16.2107	31.6		16.2426	7.30463		1.5793	0.1
16.2796	7.32057		16.3773	0.26572		16.5212	338.5		16.2448	31.7		16.2796	7.32057		1.5826	0.1
16.3148	7.3364		16.4148	0.26626		16.558	343.3		16.2813	31.8		16.3148	7.3364		1.5859	0.2
16.3485	7.35216		16.4525	0.2668		16.5957	340.9		16.3188	32		16.3485	7.35216		1.5893	0.1
16.3818	7.36813		16.4887	0.26734		16.632	340.9		16.3561	31.9		16.3818	7.36813		1.5929	0.2
16.4163	7.38401		16.5231	0.26788		16.666	343.3		16.3916	32.2		16.4163	7.38401		1.5965	0.1
16.4525	7.39974		16.5577	0.26841		16.6996	340.9		16.4255	32.2		16.4525	7.39974		1.6001	0.1
16.4899	7.41554		16.5946	0.26895		16.7351	348.1		16.459	32.3		16.4899	7.41554		1.6038	0.2
16.5262	7.43137		16.632	0.26949		16.7728	343.3		16.4938	32.6		16.5262	7.43137		1.6074	0.1
16.5589	7.44724		16.6651	0.27003		16.8086	343.3		16.5308	32.6		16.5589	7.44724		1.6111	0.2
16.5873	7.4631		16.6927	0.27057		16.8391	345.7		16.5689	32.8		16.5873	7.4631		1.6148	0.1
16.613	7.47899		16.7182	0.27111		16.8661	348.1		16.605	32.8		16.613	7.47899		1.6185	0.2
16.6387	7.4949		16.7454	0.27165		16.8933	352.9		16.6366	32.9		16.6387	7.4949		1.6222	0.1
16.666	7.51078		16.775	0.27219		16.9226	348.1		16.664	33.2		16.666	7.51078		1.6259	0.1
16.6961	7.52666		16.806	0.27273		16.9535	348.1		16.6899	33.1		16.6961	7.52666		1.6296	0.2
16.7286	7.5426		16.8382	0.27326		16.9854	350.5		16.7171	33.3		16.7286	7.5426		1.6332	0.1
16.7621	7.5585		16.8724	0.2738		17.0188	348.1		16.7474	33.3		16.7621	7.5585		1.6368	0.1
16.7954	7.57443		16.9094	0.27434		17.0543	352.9		16.7798	33.4		16.7954	7.57443		1.6405	0.1
16.8292	7.59033		16.9482	0.27488		17.0916	352.9		16.8122	33.6		16.8292	7.59033		1.6441	0.1
16.8653	7.60618		16.9864	0.27542		17.1291	352.9		16.8442	33.6		16.8653	7.60618		1.6475	0.2
16.9039	7.6221		17.0225	0.27596		17.1655	355.3		16.8778	33.9		16.9039	7.6221		1.651	0.1
16.944	7.63809		17.0574	0.2765		17.2016	352.9		16.9149	34		16.944	7.63809		1.6544	0.1
16.9844	7.65403		17.0931	0.27704		17.2393	355.3		16.9544	34.1		16.9844	7.65403		1.6577	0.2
17.0233	7.6699		17.1302	0.27758		17.2786	352.9		16.9943	34.3		17.0233	7.6699		1.6611	0.1
17.0596	7.68589		17.1658	0.27812		17.3157	355.3		17.0324	34.3		17.0596	7.68589		1.6644	0.2
17.0935	7.70182		17.1969	0.27866		17.3469	357.7		17.0668	34.6		17.0935	7.70182		1.6677	0.1
17.1272	7.71775		17.2241	0.2792		17.3729	355.3		17.0982	34.7		17.1272	7.71775		1.671	0.1
17.1625	7.73378		17.251	0.27974		17.3978	360.1		17.1295	34.7		17.1625	7.73378		1.6743	0.2
17.2	7.74966		17.2804	0.28028		17.4251	360.1		17.1624	34.9		17.2	7.74966		1.6776	0.1
17.2387	7.76554		17.3118	0.28082		17.4552	357.7		17.1974	34.9		17.2387	7.76554		1.681	0.2
17.2756	7.78156		17.3436	0.28136		17.4864	360.1		17.233	35		17.2756	7.78156		1.6844	0.1
17.3079	7.79758		17.3771	0.2819		17.5185	360.1		17.2661	35.1		17.3079	7.79758		1.6877	0.1
17.3354	7.81354		17.4137	0.28244		17.5538	362.5		17.295	35.1		17.3354	7.81354		1.691	0.2
17.3603	7.82951		17.4523	0.28298		17.5921	362.5		17.3208	35.4		17.3603	7.82951		1.6945	0.1
17.3851	7.84558		17.4908	0.28352		17.6315	364.9		17.3464	35.3		17.3851	7.84558		1.6979	0.2
17.4117	7.86157		17.5271	0.28406		17.6691	364.9		17.3741	35.5		17.4117	7.86157		1.7013	0.1
17.4413	7.87746		17.561	0.2846		17.7038	364.9		17.4048	35.6		17.4413	7.87746		1.7046	0.1
17.4732	7.89341		17.5944	0.28514		17.7376	364.9		17.4377	35.6		17.4732	7.89341		1.708	0.1
17.5059	7.90944		17.6295	0.28568		17.7729	367.3		17.4711	35.8		17.5059	7.90944		1.7113	0.1
17.5382	7.92541		17.666	0.28622		17.8097	364.9		17.5049	35.8		17.5382	7.92541		1.7145	0.2
17.571	7.94138		17.7	0.28676		17.8444	367.3		17.5403	36		17.571	7.94138		1.7178	0.1
17.6054	7.95743		17.7289	0.2873		17.8742	367.3		17.5772	36.2		17.6054	7.95743		1.721	0.2
17.6416	7.97348		17.7551	0.28784		17.9008	369.7		17.6147	36.2		17.6416	7.97348		1.7241	0.2
17.679	7.98957		17.7821	0.28838		17.928	369.7		17.6522	36.5		17.679	7.98957		1.7274	0.1
17.7165	8.00564		17.8118	0.28893		17.9579	369.7		17.6883	36.5		17.7165	8.00564		1.7306	0.2
17.7527	8.02176		17.843	0.28947		17.99	369.7		17.7222	36.8		17.7527	8.02176		1.7337	0.1
17.7871	8.03788		17.875	0.29001		18.0225	372.1		17.7551	36.9		17.7871	8.03788		1.7369	0.2
17.8197	8.05391		17.9085	0.29055		18.0563	372.1		17.7896	36.9		17.8197	8.05391		1.7399	0.2
17.8518	8.06988		17.9437	0.29109		18.0921	372.1		17.8271	37.2		17.8518	8.06988		1.743	0.1
17.8846	8.08585		17.9802	0.29163		18.1293	372.1		17.8669	37.2		17.8846	8.08585		1.7461	0.1
17.9189	8.10185		18.0167	0.29217		18.1661	374.5		17.9056	37.3		17.9189	8.10185		1.7491	0.1
17.955	8.11786		18.0513	0.29271		18.2005	372.1		17.9396	37.5		17.955	8.11786		1.7522	0.1
17.9925	8.13387		18.084	0.29325		18.2328	374.5		17.9686	37.5		17.9925	8.13387		1.7553	0.2
18.0286	8.14992		18.1168	0.29379		18.2654	374.5		17.9949	37.7		18.0286	8.14992		1.7584	0.1
18.0605	8.16596		18.1518	0.29434		18.3001	374.5		18.0221	37.6		18.0605	8.16596		1.7615	0.2
18.0881	8.18203		18.1886	0.29488		18.3369	376.9		18.0521	37.8		18.0881	8.18203		1.7647	0.1
18.1137	8.19812		18.2232	0.29542		18.3716	376.9		18.0844	38		18.1137	8.19812		1.7679	0.2
18.1397	8.21418		18.2534	0.29596		18.4011	376.9		18.1169	38		18.1397	8.21418		1.7711	0.1
18.1681	8.23023		18.2815	0.2965		18.4279	379.3		18.1491	38.2		18.1681	8.23023		1.7744	0.1
18.1999	8.24626		18.3113	0.29704		18.456	379.3		18.183	38.3		18.1999	8.24626		1.7777	0.2
18.2337	8.26221		18.3433	0.29758		18.4873	381.7		18.2193	38.4		18.2337	8.26221		1.7811	0.1
18.2675	8.27818		18.3757	0.29812		18.5198	379.3		18.2568	38.6		18.2675	8.27818		1.7845	0.1
18.3006	8.29416		18.4087	0.29867		18.5525	384.1		18.2941	38.6		18.3006	8.29416		1.7879	0.2
18.3343	8.31017		18.4437	0.29921		18.5867	381.7		18.3303	38.9		18.3343	8.31017		1.7914	0.1
18.37	8.32618		18.481	0.29975		18.6232	381.7		18.3647	38.8		18.37	8.32618		1.7948	0.2
18.4072	8.34214		18.5196	0.30029		18.6609	384.1		18.3976	39		18.4072	8.34214		1.7983	0.1
18.4447	8.35823		18.5572	0.30083		18.6985	381.7		18.4306	39.2		18.4447	8.35823		1.8019	0.2
18.4822	8.37428		18.5928	0.30138		18.7347	384.1		18.4653	39.2		18.4822	8.37428		1.8055	0.2
18.5187	8.3903		18.6278	0.30192		18.771	386.5		18.5018	39.5		18.5187	8.3903		1.8091	0.1
18.5534	8.40631		18.6647	0.30246		18.809	384.1		18.5389	39.5		18.5534	8.40631		1.8127	0.2
18.5865	8.42232		18.7028	0.303		18.8482	388.9		18.5734	39.6		18.5865	8.42232		1.8163	0.1
18.6194	8.43841		18.7375	0.30354		18.8849	384.1		18.6031	39.7		18.6194	8.43841		1.8199	0.1
18.6541	8.45451		18.7662	0.30409		18.9153	388.9		18.6288	39.7		18.6541	8.45451		1.8234	0.2
18.6911	8.47052		18.7917	0.30463		18.9413	388.9		18.654	39.9		18.6911	8.47052		1.827	0.1
18.7296	8.48661		18.8181	0.30517		18.967	388.9		18.6813	39.9		18.7296	8.48661		1.8307	0.2
18.7667	8.50267		18.8476	0.30571		18.9956	393.7		18.7112	39.9		18.7667	8.50267		1.8344	0.1
18.7992	8.51871		18.8791	0.30626		19.0269	388.9		18.7425	40.1		18.7992	8.51871		1.8379	0.2
18.8271	8.53475		18.9109	0.3068		19.0588	391.3		18.7745	40.1		18.8271	8.53475		1.8414	0.1
18.8525	8.55081		18.9443	0.30734		19.0916	391.3		18.8074	40.4		18.8525	8.55081		1.8449	0.1
18.8777	8.56694		18.9803	0.30788		19.1268	391.3		18.8418	40.4		18.8777	8.56694		1.8483	0.2
18.9045	8.58302		19.0178	0.30843		19.164	393.7		18.8781	40.5		18.9045	8.58302		1.8517	0.1
18.9335	8.59897		19.0547	0.30897		19.2013	388.9		18.9155	40.8		18.9335	8.59897		1.8552	0.1
18.9646	8.61494		19.0897	0.30951		19.2369	396.1		18.9532	40.8		18.9646	8.61494		1.8587	0.2
18.9961	8.631		19.1237	0.31005		19.2707	396.1		18.9895	41		18.9961	8.631		1.8622	0.1
19.0278	8.64704		19.1581	0.3106		19.3047	396.1		19.0236	41		19.0278	8.64704		1.8656	0.2
19.0599	8.66307		19.1935	0.31114		19.3401	398.5		19.0564	41.2		19.0599	8.66307		1.869	0.1
19.0934	8.6791		19.2294	0.31168		19.3764	393.7		19.0898	41.4		19.0934	8.6791		1.8724	0.1
19.1295	8.69516		19.2626	0.31222		19.4103	396.1		19.1254	41.4		19.1295	8.69516		1.8758	0.2
19.1674	8.71122		19.2917	0.31277		19.4395	398.5		19.1628	41.7		19.1674	8.71122		1.8792	0.1
19.206	8.7273		19.3189	0.31331		19.4658	398.5		19.1997	41.7		19.206	8.7273		1.8827	0.2
19.2446	8.7434		19.3479	0.31385		19.4926	400.9		19.2326	41.8		19.2446	8.7434		1.886	0.2
19.2819	8.75942		19.3795	0.3144		19.5223	398.5		19.2608	42		19.2819	8.75942		1.8893	0.1
19.3174	8.77537		19.4119	0.31494		19.5542	400.9		19.2863	41.9		19.3174	8.77537		1.8925	0.2
19.3523	8.79135		19.444	0.31548		19.5867	400.9		19.3125	42.1		19.3523	8.79135		1.8956	0.1
19.3882	8.8074		19.478	0.31603		19.6208	400.9		19.3416	42.1		19.3882	8.8074		1.8986	0.2
19.4259	8.82339		19.5151	0.31657		19.6577	405.7		19.3738	42.2		19.4259	8.82339		1.9017	0.1
19.4643	8.83938		19.5536	0.31711		19.6962	403.3		19.4075	42.4		19.4643	8.83938		1.9047	0.1
19.5009	8.85543		19.5908	0.31766		19.7344	403.3		19.4411	42.3		19.5009	8.85543		1.9076	0.2
19.5332	8.87152		19.625	0.3182		19.7695	403.3		19.4754	42.6		19.5332	8.87152		1.9105	0.1
19.5614	8.88751		19.6575	0.31874		19.8022	403.3		19.5115	42.7		19.5614	8.88751		1.9134	0.2
19.5872	8.90354		19.6912	0.31929		19.8352	408.1		19.5492	42.8		19.5872	8.90354		1.9162	0.2
19.6124	8.91959		19.7274	0.31983		19.8711	405.7		19.5881	43.2		19.6124	8.91959		1.9191	0.1
19.639	8.93553		19.7636	0.32037		19.9087	408.1		19.6273	43.1		19.639	8.93553		1.9219	0.2
19.6686	8.95153		19.7951	0.32092		19.9427	408.1		19.6646	43.3		19.6686	8.95153		1.9247	0.1
19.701	8.96759		19.822	0.32146		19.9714	405.7		19.6994	43.4		19.701	8.96759		1.9276	0.2
19.7347	8.9837		19.8476	0.322		19.9978	412.9		19.7339	43.5		19.7347	8.9837		1.9304	0.2
19.768	8.99981		19.8754	0.32255		20.0256	408.1		19.7701	43.8		19.768	8.99981		1.9332	0.1
19.8016	9.01582		19.906	0.32309		20.0559	410.5		19.8079	43.8		19.8016	9.01582		1.936	0.2
19.8371	9.03181		19.9379	0.32363		20.0873	410.5		19.8451	44		19.8371	9.03181		1.9388	0.2
19.8751	9.04776		19.9707	0.32418		20.1196	410.5		19.8786	44		19.8751	9.04776		1.9418	0.1
19.9142	9.06376		20.0048	0.32472		20.1539	415.3		19.9072	44		19.9142	9.06376		1.9447	0.2
19.9531	9.07986		20.0409	0.32527		20.1902	412.9		19.9327	44.2		19.9531	9.07986		1.9476	0.1
19.9908	9.09594		20.0791	0.32581		20.2274	415.3		19.9582	44.1		19.9908	9.09594		1.9506	0.2
20.0263	9.11199		20.1174	0.32635		20.2637	415.3		19.9856	44.3		20.0263	9.11199		1.9536	0.2
20.0592	9.12799		20.1535	0.3269		20.2979	412.9		20.0155	44.4		20.0592	9.12799		1.9568	0.2
20.0913	9.14393		20.1889	0.32744		20.3316	420.1		20.0468	44.4		20.0913	9.14393		1.9599	0.2
20.1244	9.15999		20.2258	0.32799		20.3672	415.3		20.0777	44.6		20.1244	9.15999		1.963	0.1
20.1593	9.17597		20.2641	0.32853		20.4058	415.3		20.1086	44.6		20.1593	9.17597		1.9661	0.2
20.1957	9.19194		20.3004	0.32907		20.4437	417.7		20.1415	44.9		20.1957	9.19194		1.9693	0.1
20.2326	9.20801		20.3314	0.32962		20.4761	415.3		20.1766	45		20.2326	9.20801		1.9726	0.2
20.2673	9.22407		20.3586	0.33016		20.5037	420.1		20.213	45		20.2673	9.22407		1.9759	0.2
20.2976	9.24003		20.3862	0.33071		20.531	420.1		20.2498	45.3		20.2976	9.24003		1.9794	0.1
20.3237	9.25602		20.4165	0.33125		20.5609	422.5		20.2861	45.3		20.3237	9.25602		1.9829	0.2
20.3483	9.27213		20.4482	0.3318		20.5924	422.5		20.3208	45.5		20.3483	9.27213		1.9865	0.2
20.374	9.28818		20.4801	0.33234		20.6242	420.1		20.3547	45.6		20.374	9.28818		1.99	0.2
20.4022	9.30418		20.5135	0.33288		20.6572	424.9		20.3894	45.6		20.4022	9.30418		1.9936	0.2
20.4332	9.32017		20.5496	0.33343		20.6923	422.5		20.4262	45.9		20.4332	9.32017		1.9973	0.1
20.4657	9.33612		20.5874	0.33397		20.7287	422.5		20.4654	45.9		20.4657	9.33612		2.0009	0.2
20.498	9.35206		20.6251	0.33452		20.7653	424.9		20.5047	46.1		20.498	9.35206		2.0047	0.2
20.5301	9.36799		20.6604	0.33506		20.801	422.5		20.54	46.2		20.5301	9.36799		2.0084	0.2
20.5635	9.38386		20.6936	0.33561		20.8357	427.3		20.5698	46.1		20.5635	9.38386		2.012	0.2
20.5991	9.39987		20.7276	0.33615		20.8711	427.3		20.5967	46.4		20.5991	9.39987		2.0157	0.2
20.6365	9.41585		20.7638	0.3367		20.9084	427.3		20.6237	46.4		20.6365	9.41585		2.0195	0.2
20.6742	9.43186		20.8	0.33724		20.9467	427.3		20.6535	46.5		20.6742	9.43186		2.0232	0.2
20.7116	9.44791		20.8317	0.33778		20.9816	424.9		20.6854	46.5		20.7116	9.44791		2.0269	0.2
20.7471	9.46392		20.8584	0.33833		21.0104	429.7		20.717	46.6		20.7471	9.46392		2.0306	0.2
20.7801	9.47984		20.8836	0.33887		21.0363	429.7		20.7482	46.9		20.7801	9.47984		2.0343	0.2
20.8119	9.49572		20.911	0.33942		21.0633	429.7		20.7805	46.9		20.8119	9.49572		2.0378	0.2
20.8442	9.51164		20.9412	0.33996		21.0928	432.1		20.8151	47		20.8442	9.51164		2.0413	0.2
20.8784	9.52758		20.9728	0.34051		21.1235	429.7		20.8516	47.2		20.8784	9.52758		2.0448	0.2
20.9147	9.54343		21.0053	0.34105		21.1545	434.5		20.8889	47.2		20.9147	9.54343		2.0483	0.2
20.9521	9.55928		21.0395	0.3416		21.1874	432.1		20.9261	47.5		20.9521	9.55928		2.0518	0.2
20.9892	9.57513		21.0758	0.34214		21.2227	432.1		20.9617	47.5		20.9892	9.57513		2.0553	0.2
21.0232	9.59101		21.1135	0.34269		21.2594	434.5		20.9953	47.7		21.0232	9.59101		2.0586	0.2
21.053	9.60689		21.1507	0.34323		21.2959	432.1		21.0283	47.9		21.053	9.60689		2.0619	0.2
21.0798	9.62279		21.1854	0.34378		21.331	434.5		21.0626	47.9		21.0798	9.62279		2.0651	0.2
21.1061	9.63869		21.2183	0.34432		21.3654	434.5		21.099	48.1		21.1061	9.63869		2.0684	0.2
21.1344	9.65455		21.252	0.34487		21.4006	434.5		21.136	48		21.1344	9.65455		2.0716	0.2
21.1657	9.67044		21.2879	0.34541		21.4371	439.3		21.1703	48.1		21.1657	9.67044		2.0747	0.2
21.1998	9.68634		21.3246	0.34596		21.4731	436.9		21.1999	48.4		21.1998	9.68634		2.0777	0.2
21.2342	9.7022		21.3574	0.3465		21.5054	439.3		21.2257	48.2		21.2342	9.7022		2.0809	0.2
21.2677	9.718		21.3856	0.34705		21.533	436.9		21.2504	48.5		21.2677	9.718		2.084	0.1
21.3014	9.73382		21.4125	0.34759		21.5591	439.3		21.2766	48.4		21.3014	9.73382		2.0872	0.2
21.3368	9.74965		21.4414	0.34814		21.5873	441.7		21.3054	48.5		21.3368	9.74965		2.0905	0.2
21.3741	9.76543		21.4735	0.34868		21.6183	436.9		21.3363	48.7		21.3741	9.76543		2.0938	0.2
21.4124	9.78122		21.5073	0.34923		21.651	441.7		21.3681	48.6		21.4124	9.78122		2.0971	0.2
21.4514	9.79704		21.5427	0.34978		21.6852	441.7		21.4007	48.9		21.4514	9.79704		2.1005	0.1
21.4897	9.81287		21.5803	0.35032		21.7217	441.7		21.435	49		21.4897	9.81287		2.104	0.2
21.526	9.82871		21.6191	0.35087		21.7601	444.1		21.4718	49.1		21.526	9.82871		2.1074	0.2
21.5605	9.84448		21.6575	0.35141		21.7994	441.7		21.5106	49.3		21.5605	9.84448		2.1108	0.2
21.5948	9.86029		21.6936	0.35196		21.8375	441.7		21.5504	49.3		21.5948	9.86029		2.1143	0.2
21.6305	9.87606		21.7277	0.3525		21.873	444.1		21.5893	49.6		21.6305	9.87606		2.1178	0.2
21.668	9.8918		21.7621	0.35305		21.9075	444.1		21.6257	49.7		21.668	9.8918		2.1214	0.2
21.7063	9.90755		21.7983	0.35359		21.9433	448.9		21.6605	49.9		21.7063	9.90755		2.1249	0.2
21.743	9.92336		21.8355	0.35414		21.9805	446.5		21.6965	50		21.743	9.92336		2.1285	0.2
21.7751	9.93919		21.8695	0.35468		22.0155	446.5		21.7347	50		21.7751	9.93919		2.132	0.2
21.8022	9.95494		21.8983	0.35523		22.0457	448.9		21.7741	50.3		21.8022	9.95494		2.1355	0.2
21.8265	9.97073		21.9246	0.35578		22.0728	448.9		21.8115	50.3		21.8265	9.97073		2.139	0.2
21.8505	9.98653		21.952	0.35632		22.1003	448.9		21.8434	50.4		21.8505	9.98653		2.1424	0.2
21.8759	10.0023		21.9823	0.35687		22.1298	448.9		21.8703	50.5		21.8759	10.0023		2.1459	0.2
21.904	10.018		22.0141	0.35741		22.1607	451.3		21.8951	50.5		21.904	10.018		2.1493	0.2
21.9346	10.0337		22.046	0.35796		22.1928	451.3		21.9208	50.7		21.9346	10.0337		2.1527	0.2
21.9668	10.0495		22.0783	0.3585		22.2268	451.3		21.9497	50.7		21.9668	10.0495		2.1561	0.2
21.9996	10.0652		22.1121	0.35905		22.2628	453.7		21.9817	50.7		21.9996	10.0652		2.1594	0.2
22.0327	10.0809		22.1476	0.3596		22.2997	451.3		22.0146	50.9		22.0327	10.0809		2.1628	0.2
22.0673	10.0966		22.1836	0.36014		22.336	451.3		22.0473	50.9		22.0673	10.0966		2.1661	0.2
22.1035	10.1123		22.2187	0.36069		22.3701	451.3		22.0811	51.1		22.1035	10.1123		2.1695	0.2
22.141	10.1281		22.2528	0.36123		22.4027	453.7		22.117	51.2		22.141	10.1281		2.1728	0.2
22.179	10.1439		22.2878	0.36178		22.4363	458.5		22.1547	51.3		22.179	10.1439		2.1762	0.2
22.2166	10.1596		22.325	0.36232		22.4725	456.1		22.1927	51.5		22.2166	10.1596		2.1796	0.2
22.253	10.1753		22.363	0.36287		22.5098	458.5		22.2304	51.6		22.253	10.1753		2.1829	0.2
22.2876	10.191		22.3971	0.3634		22.544	456.1		22.266	51.8		22.2876	10.191		2.1863	0.2
22.321	10.2067		22.426	0.36393		22.5731	456.1		22.2988	51.8		22.321	10.2067		2.1897	0.2
22.355	10.2224		22.453	0.36446		22.5997	460.9		22.3307	51.9		22.355	10.2224		2.1931	0.2
22.3904	10.238		22.4823	0.36499		22.6275	458.5		22.3642	52.1		22.3904	10.238		2.1964	0.2
22.4267	10.2537		22.5143	0.36552		22.6575	460.9		22.4001	52.1		22.4267	10.2537		2.1998	0.2
22.4631	10.2694		22.5466	0.36605		22.6881	460.9		22.437	52.4		22.4631	10.2694		2.2032	0.2
22.4971	10.285		22.579	0.36658		22.7194	458.5		22.4714	52.3		22.4971	10.285		2.2066	0.2
22.5273	10.3006		22.6131	0.3671		22.7532	463.3		22.5009	52.4		22.5273	10.3006		2.21	0.2
22.554	10.3163		22.6491	0.36763		22.7899	460.9		22.5269	52.6		22.554	10.3163		2.2133	0.2
22.5793	10.3321		22.6866	0.36816		22.8285	463.3		22.5521	52.5		22.5793	10.3321		2.2167	0.2
22.6057	10.3478		22.7233	0.36869		22.8665	463.3		22.579	52.8		22.6057	10.3478		2.22	0.2
22.635	10.3635		22.7574	0.36922		22.9016	460.9		22.609	52.7		22.635	10.3635		2.2233	0.2
22.6674	10.3792		22.7905	0.36975		22.9353	468.1		22.6412	52.7		22.6674	10.3792		2.2267	0.2
22.7015	10.3948		22.825	0.37028		22.9707	465.7		22.6737	53		22.7015	10.3948		2.23	0.2
22.735	10.4106		22.8614	0.37081		23.009	465.7		22.7063	53		22.735	10.4106		2.2333	0.2
22.7677	10.4262		22.8964	0.37134		23.0466	465.7		22.7399	53.2		22.7677	10.4262		2.2366	0.2
22.8015	10.4419		22.9262	0.37187		23.0783	465.7		22.7755	53.2		22.8015	10.4419		2.2398	0.2
22.8379	10.4576		22.952	0.3724		23.1048	468.1		22.8123	53.4		22.8379	10.4576		2.243	0.2
22.8766	10.4733		22.9778	0.37293		23.1301	468.1		22.8499	53.6		22.8766	10.4733		2.2463	0.2
22.9161	10.489		23.006	0.37347		23.1572	470.5		22.8869	53.6		22.9161	10.489		2.2495	0.2
22.9551	10.5047		23.0367	0.374		23.1866	470.5		22.9222	53.8		22.9551	10.5047		2.2528	0.2
22.9921	10.5205		23.0688	0.37453		23.2172	470.5		22.9562	54		22.9921	10.5205		2.2561	0.2
23.0264	10.5361		23.1025	0.37506		23.2491	472.9		22.9902	54		23.0264	10.5361		2.2593	0.2
23.0586	10.5517		23.1386	0.37559		23.2833	470.5		23.0257	54.3		23.0586	10.5517		2.2624	0.2
23.0907	10.5673		23.1772	0.37612		23.32	470.5		23.063	54.2		23.0907	10.5673		2.2655	0.2
23.1243	10.5829		23.2166	0.37665		23.3581	472.9		23.1005	54.5		23.1243	10.5829		2.2687	0.2
23.1595	10.5985		23.2543	0.37718		23.396	472.9		23.1347	54.4		23.1595	10.5985		2.2719	0.2
23.1955	10.6141		23.2899	0.37771		23.4323	475.3		23.1638	54.5		23.1955	10.6141		2.2751	0.2
23.2303	10.6297		23.3252	0.37824		23.4684	475.3		23.1895	54.7		23.2303	10.6297		2.2783	0.2
23.2614	10.6453		23.3617	0.37877		23.506	475.3		23.2155	54.6		23.2614	10.6453		2.2816	0.2
23.2887	10.6609		23.3986	0.3793		23.5442	475.3		23.2447	54.8		23.2887	10.6609		2.2848	0.2
23.3135	10.6765		23.4325	0.37984		23.5789	472.9		23.2772	54.8		23.3135	10.6765		2.288	0.2
23.3383	10.6921		23.4616	0.38037		23.608	477.7		23.3108	54.8		23.3383	10.6921		2.2912	0.2
23.365	10.7077		23.4887	0.3809		23.634	477.7		23.3439	55.1		23.365	10.7077		2.2944	0.2
23.3944	10.7233		23.5175	0.38143		23.661	480.1		23.3775	55.1		23.3944	10.7233		2.2977	0.2
23.4265	10.739		23.5493	0.38196		23.6912	482.5		23.413	55.4		23.4265	10.739		2.301	0.2
23.4597	10.7545		23.5821	0.38249		23.7234	477.7		23.4498	55.5		23.4597	10.7545		2.3043	0.2
23.4932	10.7701		23.615	0.38302		23.756	480.1		23.487	55.5		23.4932	10.7701		2.3077	0.2
23.527	10.7856		23.6494	0.38356		23.7901	480.1		23.5238	55.8		23.527	10.7856		2.311	0.2
23.5623	10.8012		23.6856	0.38409		23.8264	480.1		23.5592	55.8		23.5623	10.8012		2.3143	0.2
23.5992	10.8167		23.7226	0.38462		23.8645	482.5		23.5932	56		23.5992	10.8167		2.3176	0.2
23.6369	10.8322		23.7584	0.38515		23.9024	480.1		23.6275	56.1		23.6369	10.8322		2.3211	0.2
23.6744	10.8477		23.7919	0.38568		23.938	484.9		23.6636	56.1		23.6744	10.8477		2.3245	0.2
23.7114	10.8633		23.8245	0.38622		23.9723	484.9		23.702	56.4		23.7114	10.8633		2.3281	0.2
23.7468	10.8788		23.8583	0.38675		24.0078	484.9		23.7409	56.4		23.7468	10.8788		2.3317	0.2
23.7806	10.8943		23.8945	0.38728		24.0444	487.3		23.7765	56.5		23.7806	10.8943		2.3354	0.2
23.8144	10.9099		23.9311	0.38781		24.0803	484.9		23.8069	56.6		23.8144	10.9099		2.3391	0.2
23.8497	10.9255		23.9634	0.38834		24.1119	487.3		23.8331	56.5		23.8497	10.9255		2.3427	0.2
23.8871	10.941		23.991	0.38888		24.1392	484.9		23.858	56.7		23.8871	10.941		2.3463	0.2
23.9263	10.9565		24.0175	0.38941		24.1656	487.3		23.8846	56.7		23.9263	10.9565		2.35	0.2
23.965	10.972		24.0459	0.38994		24.1942	489.7		23.9142	56.8		23.965	10.972		2.3536	0.2
24	10.9875		24.0767	0.39047		24.2251	484.9		23.9459	56.9		24	10.9875		2.3571	0.2
24.0302	11.003		24.1082	0.39101		24.2565	489.7		23.9782	56.9		24.0302	11.003		2.3606	0.2
24.0573	11.0185		24.1405	0.39154		24.2883	489.7		24.0106	57.1		24.0573	11.0185		2.3642	0.2
24.0838	11.0341		24.1738	0.39207		24.3217	489.7		24.0446	57.1		24.0838	11.0341		2.3678	0.2
24.1119	11.0496		24.2087	0.39261		24.3568	492.1		24.0807	57.4		24.1119	11.0496		2.3714	0.2
24.143	11.0651		24.2451	0.39314		24.393	489.7		24.1181	57.5		24.143	11.0651		2.375	0.2
24.1759	11.0806		24.2814	0.39367		24.4286	494.5		24.1561	57.5		24.1759	11.0806		2.3784	0.2
24.2083	11.0961		24.3163	0.3942		24.4623	492.1		24.1935	57.9		24.2083	11.0961		2.3818	0.2
24.2394	11.1115		24.3507	0.39474		24.4952	492.1		24.2289	57.9		24.2394	11.1115		2.3852	0.2
24.2709	11.127		24.3869	0.39527		24.5298	496.9		24.2633	58		24.2709	11.127		2.3886	0.2
24.3047	11.1425		24.4252	0.3958		24.5671	492.1		24.2983	58.1		24.3047	11.1425		2.392	0.2
24.3412	11.158		24.462	0.39634		24.6043	494.5		24.3353	58.2		24.3412	11.158		2.3954	0.2
24.3791	11.1735		24.4937	0.39687		24.6368	494.5		24.3732	58.4		24.3791	11.1735		2.3988	0.2
24.4172	11.1889		24.5213	0.3974		24.6644	494.5		24.4097	58.5		24.4172	11.1889		2.4021	0.2
24.4547	11.2043		24.5489	0.39794		24.6912	499.3		24.4422	58.5		24.4547	11.2043		2.4054	0.2
24.49	11.2197		24.5786	0.39847		24.7206	496.9		24.4702	58.7		24.49	11.2197		2.4086	0.2
24.5229	11.2352		24.6098	0.39901		24.7523	499.3		24.4959	58.6		24.5229	11.2352		2.4118	0.2
24.5553	11.2506		24.6414	0.39954		24.7849	499.3		24.5219	58.8		24.5553	11.2506		2.4149	0.2
24.5892	11.2659		24.6746	0.40007		24.8186	499.3		24.5507	58.7		24.5892	11.2659		2.418	0.2
24.6249	11.2813		24.7102	0.40061		24.8545	501.7		24.5824	58.8		24.6249	11.2813		2.4209	0.2
24.6621	11.2967		24.7479	0.40114		24.8923	499.3		24.6145	59		24.6621	11.2967		2.4239	0.2
24.6993	11.3121		24.7864	0.40167		24.9309	504.1		24.6462	58.9		24.6993	11.3121		2.4268	0.2
24.7335	11.3275		24.8234	0.40221		24.9687	501.7		24.6785	59.2		24.7335	11.3275		2.4298	0.2
24.7633	11.3428		24.8585	0.40274		25.0051	501.7		24.713	59.2		24.7633	11.3428		2.4327	0.2
24.7894	11.3582		24.8942	0.40328		25.0421	504.1		24.7496	59.3		24.7894	11.3582		2.4356	0.2
24.8141	11.3736		24.9321	0.40381		25.0812	504.1		24.7872	59.6		24.8141	11.3736		2.4385	0.2
24.8399	11.389		24.97	0.40435		25.1197	504.1		24.8247	59.5		24.8399	11.389		2.4414	0.2
24.8682	11.4043		25.0026	0.40488		25.1525	504.1		24.8607	59.8		24.8682	11.4043		2.4444	0.2
24.8991	11.4197		25.0295	0.40541		25.1795	504.1		24.8943	59.8		24.8991	11.4197		2.4474	0.2
24.9316	11.4351		25.055	0.40595		25.2046	508.9		24.9267	59.9		24.9316	11.4351		2.4503	0.2
24.9638	11.4504		25.0825	0.40648		25.2314	506.5		24.9599	60.1		24.9638	11.4504		2.4531	0.2
24.9956	11.4657		25.1126	0.40702		25.2611	508.9		24.995	60.1		24.9956	11.4657		2.4561	0.2
25.0282	11.481		25.1436	0.40755		25.2923	506.5		25.0313	60.4		25.0282	11.481		2.459	0.2
25.0624	11.4963		25.1753	0.40809		25.3241	506.5		25.0663	60.4		25.0624	11.4963		2.462	0.2
25.0989	11.5116		25.2093	0.40862		25.3576	511.3		25.0973	60.3		25.0989	11.5116		2.465	0.2
25.1368	11.5269		25.2459	0.40916		25.3931	508.9		25.1243	60.6		25.1368	11.5269		2.4679	0.2
25.1752	11.5423		25.2839	0.40969		25.43	511.3		25.1496	60.4		25.1752	11.5423		2.4708	0.3
25.2126	11.5576		25.3213	0.41023		25.467	511.3		25.176	60.7		25.2126	11.5576		2.4739	0.2
25.2478	11.5728		25.357	0.41076		25.5023	508.9		25.205	60.7		25.2478	11.5728		2.477	0.2
25.2819	11.5881		25.3918	0.4113		25.5362	516.1		25.2365	60.8		25.2819	11.5881		2.48	0.2
25.3161	11.6034		25.4275	0.41183		25.5705	511.3		25.2695	61		25.3161	11.6034		2.4831	0.2
25.3512	11.6187		25.4648	0.41237		25.6062	513.7		25.303	60.9		25.3512	11.6187		2.4862	0.2
25.3873	11.6339		25.5011	0.4129		25.6421	513.7		25.3377	61.2		25.3873	11.6339		2.4893	0.2
25.4243	11.6492		25.5325	0.41344		25.6745	511.3		25.3741	61.2		25.4243	11.6492		2.4925	0.2
25.4606	11.6644		25.5597	0.41397		25.7029	516.1		25.412	61.3		25.4606	11.6644		2.4958	0.2
25.4934	11.6797		25.5867	0.41451		25.7299	513.7		25.4507	61.6		25.4934	11.6797		2.4992	0.2
25.5222	11.695		25.6165	0.41504		25.759	518.5		25.4891	61.6		25.5222	11.695		2.5026	0.2
25.5481	11.7103		25.6484	0.41558		25.7903	516.1		25.5256	61.8		25.5481	11.7103		2.506	0.2
25.5738	11.7256		25.6804	0.41611		25.822	516.1		25.56	61.9		25.5738	11.7256		2.5095	0.2
25.6018	11.7408		25.7131	0.41665		25.8545	518.5		25.5944	62		25.6018	11.7408		2.5131	0.2
25.6333	11.7559		25.748	0.41719		25.8898	516.1		25.631	62.3		25.6333	11.7559		2.5167	0.2
25.6674	11.7711		25.7846	0.41772		25.9277	518.5		25.6699	62.2		25.6674	11.7711		2.5204	0.2
25.7018	11.7864		25.8212	0.41826		25.9661	518.5		25.7089	62.3		25.7018	11.7864		2.524	0.2
25.7356	11.8016		25.8551	0.41879		26.0025	518.5		25.7436	62.4		25.7356	11.8016		2.5277	0.2
25.7699	11.8168		25.8869	0.41933		26.0362	520.9		25.7726	62.5		25.7699	11.8168		2.5314	0.2
25.806	11.832		25.9193	0.41987		26.0691	520.9		25.7983	62.6		25.806	11.832		2.5351	0.2
25.8432	11.8471		25.9546	0.4204		26.1036	523.3		25.8242	62.5		25.8432	11.8471		2.539	0.3
25.881	11.8623		25.992	0.42094		26.1403	523.3		25.8529	62.7		25.881	11.8623		2.5428	0.2
25.9188	11.8775		26.0272	0.42147		26.1755	518.5		25.8846	62.7		25.9188	11.8775		2.5466	0.2
25.9558	11.8927		26.0573	0.42201		26.2056	523.3		25.9172	62.8		25.9558	11.8927		2.5504	0.2
25.9907	11.9078		26.084	0.42255		26.2321	520.9		25.9491	63		25.9907	11.9078		2.5541	0.2
26.0236	11.923		26.1111	0.42308		26.2586	525.7		25.9815	63		26.0236	11.923		2.5578	0.3
26.0564	11.9381		26.1408	0.42362		26.2878	528.1		26.0159	63.2		26.0564	11.9381		2.5613	0.2
26.0905	11.9533		26.1727	0.42416		26.3194	525.7		26.0524	63.3		26.0905	11.9533		2.5648	0.2
26.1267	11.9684		26.2052	0.42469		26.3521	528.1		26.0898	63.4		26.1267	11.9684		2.5682	0.3
26.1644	11.9835		26.2386	0.42523		26.3858	525.7		26.1271	63.6		26.1644	11.9835		2.5716	0.2
26.2011	11.9987		26.2735	0.42577		26.4208	528.1		26.1631	63.6		26.2011	11.9987		2.5749	0.3
26.2341	12.0138		26.3106	0.4263		26.4569	528.1		26.1971	63.8		26.2341	12.0138		2.5782	0.2
26.2626	12.029		26.349	0.42684		26.4934	528.1		26.2303	63.9		26.2626	12.029		2.5814	0.2
26.2883	12.0442		26.3863	0.42738		26.529	530.5		26.2643	63.9		26.2883	12.0442		2.5845	0.2
26.3138	12.0594		26.4224	0.42791		26.5635	528.1		26.2996	64.1		26.3138	12.0594		2.5877	0.2
26.3414	12.0745		26.4591	0.42845		26.5988	530.5		26.3357	64.1		26.3414	12.0745		2.5909	0.2
26.3718	12.0896		26.4975	0.42899		26.6368	530.5		26.3704	64.3		26.3718	12.0896		2.5941	0.2
26.4044	12.1047		26.5353	0.42953		26.6761	528.1		26.4008	64.3		26.4044	12.1047		2.5973	0.2
26.4379	12.1198		26.5683	0.43006					26.4273	64.3		26.4379	12.1198		2.6005	0.2
26.471	12.1349		26.5962	0.4306					26.4522	64.5		26.471	12.1349		2.6036	0.2
26.5044	12.1499		26.6228	0.43114					26.4781	64.4		26.5044	12.1499		2.6068	0.2
26.5394	12.1649		26.652	0.43167					26.5067	64.6		26.5394	12.1649		2.61	0.2
26.5761	12.18		26.6834	0.43221					26.5382	64.6		26.5761	12.18		2.6132	0.2
26.6129	12.1951		26.7154	0.43275					26.5708	64.7		26.6129	12.1951		2.6165	0.2
26.6494	12.2102		26.7483	0.43329					26.6036	64.9		26.6494	12.2102		2.6198	0.2
26.685	12.2253		26.7829	0.43382					26.6375	64.9		26.685	12.2253		2.6231	0.2
26.7192	12.2403		26.8187	0.43436					26.6738	65.1		26.7192	12.2403		2.6266	0.2
26.7521	12.2554		26.8548	0.4349					26.7124	65.2		26.7521	12.2554		2.63	0.2
26.7846	12.2705		26.8903	0.43544					26.7524	65.3		26.7846	12.2705		2.6336	0.2
26.8183	12.2855		26.9244	0.43597					26.7916	65.6		26.8183	12.2855		2.6371	0.2
26.8541	12.3005		26.958	0.43651					26.8278	65.6		26.8541	12.3005		2.6407	0.2
26.8915	12.3156		26.9932	0.43705					26.8619	65.8		26.8915	12.3156		2.6442	0.2
26.9291	12.3307		27.0299	0.43759					26.8956	65.9		26.9291	12.3307		2.6477	0.2
26.9644	12.3457		27.0647	0.43813					26.9308	65.9		26.9644	12.3457		2.6512	0.2
26.9957	12.3607		27.0941	0.43866					26.9677	66.1		26.9957	12.3607		2.6548	0.2
27.0237	12.3757		27.12	0.4392					27.0047	66.1		27.0237	12.3757		2.6583	0.3
27.0504	12.3906		27.1461	0.43974					27.038	66.2		27.0504	12.3906		2.6619	0.2
27.0782	12.4057		27.175	0.44028					27.0666	66.3		27.0782	12.4057		2.6654	0.2
27.109	12.4206		27.2062	0.44082					27.0919	66.2		27.109	12.4206		2.669	0.2
27.1422	12.4356		27.2382	0.44136					27.117	66.4		27.1422	12.4356		2.6726	0.2
27.1756	12.4506		27.2715	0.44189					27.1443	66.3		27.1756	12.4506		2.6761	0.3
27.2075	12.4655		27.3071	0.44243					27.1749	66.5		27.2075	12.4655		2.6796	0.2
27.2387	12.4805		27.3452	0.44297					27.2075	66.6		27.2387	12.4805		2.6831	0.2
27.271	12.4954		27.3846	0.44351					27.2402	66.6		27.271	12.4954		2.6866	0.2
27.3058	12.5103		27.4225	0.44405					27.2734	66.8		27.3058	12.5103		2.69	0.2
27.3427	12.5252		27.4576	0.44459					27.3084	66.9		27.3427	12.5252		2.6934	0.3
27.3802	12.5401		27.4913	0.44513					27.3459	67.1		27.3802	12.5401		2.6967	0.2
27.4174	12.555		27.5259	0.44566					27.3846	67.2		27.4174	12.555		2.7001	0.2
27.4536	12.57		27.5618	0.4462					27.4236	67.2		27.4536	12.57		2.7035	0.3
27.4879	12.5848		27.5961	0.44674					27.4609	67.5		27.4879	12.5848		2.7069	0.2
27.5208	12.5997		27.6257	0.44728					27.4958	67.6		27.5208	12.5997		2.7103	0.3
27.5534	12.6146		27.6525	0.44782					27.5297	67.7		27.5534	12.6146		2.7137	0.2
27.587	12.6295		27.6805	0.44836					27.5644	67.8		27.587	12.6295		2.7171	0.2
27.6227	12.6443		27.7112	0.4489					27.6011	67.8		27.6227	12.6443		2.7204	0.3
27.6597	12.6592		27.7432	0.44944					27.6391	68.1		27.6597	12.6592		2.7238	0.2
27.6956	12.6741		27.7754	0.44998					27.675	68		27.6956	12.6741		2.7271	0.3
27.7277	12.689		27.8089	0.45052					27.7062	68.1		27.7277	12.689		2.7305	0.2
27.7555	12.7039		27.8446	0.45106					27.7327	68.3		27.7555	12.7039		2.7339	0.2
27.7806	12.7187		27.8818	0.4516					27.7576	68.2		27.7806	12.7187		2.7373	0.3
27.8054	12.7335		27.9185	0.45213					27.7838	68.4		27.8054	12.7335		2.7408	0.2
27.8319	12.7483		27.9532	0.45267					27.8133	68.3		27.8319	12.7483		2.7442	0.3
27.8613	12.7631		27.9875	0.45321					27.8455	68.4		27.8613	12.7631		2.7475	0.2
27.8927	12.7779		28.0236	0.45375					27.8789	68.6		27.8927	12.7779		2.7509	0.2
27.925	12.7928		28.0619	0.45429					27.9126	68.5		27.925	12.7928		2.7542	0.3
27.9574	12.8075		28.0992	0.45483					27.9478	68.8		27.9574	12.8075		2.7574	0.2
27.99	12.8223		28.1319	0.45537					27.985	68.8		27.99	12.8223		2.7607	0.3
28.0241	12.8371		28.16	0.45591					28.0233	68.9		28.0241	12.8371		2.764	0.2
28.0602	12.8519		28.1871	0.45645					28.0611	69.1		28.0602	12.8519		2.7672	0.2
28.0983	12.8667		28.2168	0.45699					28.0975	69.2		28.0983	12.8667		2.7703	0.3
28.1375	12.8815		28.249	0.45753					28.1317	69.4		28.1375	12.8815		2.7736	0.2
28.1767	12.8963		28.2818	0.45807					28.1645	69.5		28.1767	12.8963		2.7768	0.3
28.2145	12.9111		28.3146	0.45861					28.1979	69.5		28.2145	12.9111		2.78	0.3
28.2506	12.9259		28.3485	0.45915					28.2334	69.8		28.2506	12.9259		2.7832	0.2
28.286	12.9406		28.3841	0.45969					28.2707	69.7		28.286	12.9406		2.7865	0.3
28.3225	12.9553		28.4207	0.46023					28.3077	69.9		28.3225	12.9553		2.7897	0.2
28.3612	12.9701		28.4566	0.46077					28.3411	69.9		28.3612	12.9701		2.7929	0.3
28.4008	12.9848		28.4912	0.46131					28.37	69.9		28.4008	12.9848		2.7962	0.3
28.4385	12.9996		28.5259	0.46185					28.3959	70.1		28.4385	12.9996		2.7994	0.2
28.4715	13.0144		28.5626	0.46239					28.4219	70		28.4715	13.0144		2.8026	0.3
28.4994	13.0291		28.6006	0.46293					28.4503	70.2		28.4994	13.0291		2.8059	0.2
28.5246	13.0439		28.6357	0.46347					28.4815	70.2		28.5246	13.0439		2.8091	0.3
28.5497	13.0587		28.6655	0.46402					28.5136	70.2		28.5497	13.0587		2.8124	0.2
28.5766	13.0734		28.6924	0.46456					28.5451	70.4		28.5766	13.0734		2.8157	0.2
28.6063	13.0881		28.7194	0.4651					28.5769	70.4		28.6063	13.0881		2.8191	0.3
28.6386	13.1029		28.7487	0.46564					28.6111	70.6		28.6386	13.1029		2.8225	0.2
28.6721	13.1176		28.7791	0.46618					28.6477	70.6		28.6721	13.1176		2.8259	0.3
28.7053	13.1323		28.81	0.46672					28.6853	70.7		28.7053	13.1323		2.8294	0.3
28.7385	13.147		28.8424	0.46726					28.7224	71		28.7385	13.147		2.8329	0.2
28.7732	13.1617		28.8774	0.4678					28.7581	70.9		28.7732	13.1617		2.8365	0.3
28.8101	13.1764		28.9144	0.46834					28.7915	71.1		28.8101	13.1764		2.84	0.2
28.8481	13.1911		28.9519	0.46888					28.8238	71.3		28.8481	13.1911		2.8436	0.3
28.8867	13.2058		28.9875	0.46942					28.8568	71.3		28.8867	13.2058		2.8471	0.3
28.9242	13.2204		29.021	0.46996					28.8918	71.5		28.9242	13.2204		2.8507	0.2
28.959	13.2351		29.0546	0.47051					28.9287	71.5		28.959	13.2351		2.8543	0.3
28.991	13.2497		29.0903	0.47105					28.9655	71.6		28.991	13.2497		2.8579	0.2
29.0224	13.2643		29.1271	0.47159					28.9983	71.6		29.0224	13.2643		2.8616	0.3
29.0551	13.2789		29.1602	0.47213					29.026	71.7		29.0551	13.2789		2.8652	0.3
29.0896	13.2935		29.1876	0.47267					29.0511	71.8		29.0896	13.2935		2.8689	0.2
29.1258	13.3081		29.2129	0.47321					29.0771	71.7		29.1258	13.3081		2.8725	0.3
29.1621	13.3227		29.24	0.47375					29.1056	71.9		29.1621	13.3227		2.8762	0.2
29.1958	13.3374		29.2707	0.4743					29.1366	71.9		29.1958	13.3374		2.8799	0.3
29.2249	13.352		29.3036	0.47484					29.1693	72		29.2249	13.352		2.8834	0.3
29.2505	13.3666		29.3376	0.47538					29.2029	72.2		29.2505	13.3666		2.8869	0.2
29.2754	13.3812		29.3731	0.47592					29.2372	72.2		29.2754	13.3812		2.8903	0.3
29.3015	13.3958		29.4106	0.47646					29.2736	72.5		29.3015	13.3958		2.8938	0.2
29.3305	13.4104		29.4499	0.477					29.312	72.5		29.3305	13.4104		2.8972	0.3
29.3626	13.4249		29.4894	0.47755					29.3517	72.6		29.3626	13.4249		2.9006	0.3
29.3966	13.4395		29.527	0.47809					29.3916	72.8		29.3966	13.4395		2.904	0.2
29.4307	13.4539		29.5629	0.47863					29.4301	72.9		29.4307	13.4539		2.9074	0.3
29.464	13.4684		29.5992	0.47917					29.467	73.1		29.464	13.4684		2.9108	0.2
29.4977	13.4829		29.6366	0.47971					29.5036	73.2		29.4977	13.4829		2.9141	0.3
29.5321	13.4974		29.6719	0.48026					29.5412	73.3		29.5321	13.4974		2.9174	0.3
29.5675	13.512		29.7021	0.4808					29.5792	73.5		29.5675	13.512		2.9207	0.2
29.6046	13.5265		29.7285	0.48134					29.615	73.4		29.6046	13.5265		2.9239	0.3
29.6426	13.541		29.7552	0.48188					29.6464	73.5		29.6426	13.541		2.9272	0.2
29.6799	13.5556		29.7847	0.48242					29.6734	73.6		29.6799	13.5556		2.9303	0.3
29.7153	13.57		29.816	0.48297					29.698	73.5		29.7153	13.57		2.9334	0.3
29.7493	13.5845		29.8475	0.48351					29.7227	73.7		29.7493	13.5845		2.9364	0.2
29.7835	13.5989		29.8801	0.48405					29.7497	73.6		29.7835	13.5989		2.9395	0.3
29.8185	13.6134		29.9155	0.48459					29.7802	73.7		29.8185	13.6134		2.9425	0.2
29.855	13.6278		29.9528	0.48514					29.8128	73.8		29.855	13.6278		2.9454	0.3
29.8924	13.6423		29.989	0.48568					29.8455	73.8		29.8924	13.6423		2.9483	0.3
29.9282	13.6568		30.0221	0.48622					29.8782	74		29.9282	13.6568		2.9513	0.2
29.96	13.6712		30.0532	0.48676					29.9128	74		29.96	13.6712		2.9542	0.3
29.9878	13.6856		30.0849	0.48731					29.9495	74.3		29.9878	13.6856		2.9571	0.2
30.0134	13.7001		30.1192	0.48785					29.987	74.3		30.0134	13.7001		2.96	0.3
30.0392	13.7146		30.1558	0.48839					30.0244	74.4		30.0392	13.7146		2.9628	0.3
30.0674	13.729		30.1915	0.48894					30.0605	74.7		30.0674	13.729		2.9657	0.2
30.0991	13.7434		30.2225	0.48948					30.0941	74.6		30.0991	13.7434		2.9686	0.3
30.133	13.7578		30.2499	0.49002					30.1263	74.8		30.133	13.7578		2.9716	0.2
30.167	13.7722		30.2775	0.49056					30.1592	74.9		30.167	13.7722		2.9746	0.3
30.2004	13.7865		30.3077	0.49111					30.1947	74.9		30.2004	13.7865		2.9775	0.3
30.2345	13.8009		30.3401	0.49165					30.2325	75.2		30.2345	13.8009		2.9805	0.2
30.2707	13.8153		30.3734	0.49219					30.2698	75.1		30.2707	13.8153		2.9834	0.3
30.3086	13.8296		30.4078	0.49274					30.3026	75.3		30.3086	13.8296		2.9863	0.3
30.3472	13.8439		30.444	0.49328					30.3306	75.3		30.3472	13.8439		2.9893	0.3
30.3855	13.8583		30.4815	0.49382					30.3566	75.2		30.3855	13.8583		2.9924	0.3
30.4227	13.8726		30.5188	0.49437					30.3832	75.4		30.4227	13.8726		2.9955	0.2
30.4577	13.8869		30.5546	0.49491					30.4122	75.3		30.4577	13.8869		2.9985	0.3
30.491	13.9012		30.5891	0.49545					30.4439	75.5		30.491	13.9012		3.0015	0.3
30.5245	13.9155		30.6234	0.496					30.4763	75.6		30.5245	13.9155		3.0046	0.3
30.5593	13.9298		30.6589	0.49654					30.5083	75.5		30.5593	13.9298		3.0078	0.3
30.5955	13.9441		30.6953	0.49708					30.5405	75.8		30.5955	13.9441		3.011	0.2
30.6326	13.9584		30.7287	0.49763					30.5744	75.8		30.6326	13.9584		3.0142	0.3
30.6688	13.9727		30.7572	0.49817					30.6107	75.9		30.6688	13.9727		3.0175	0.3
30.7011	13.987		30.7835	0.49871					30.6491	76.1		30.7011	13.987		3.0209	0.3
30.7291	14.0013		30.8114	0.49926					30.688	76.1		30.7291	14.0013		3.0242	0.3
30.7543	14.0156		30.8419	0.4998					30.725	76.4		30.7543	14.0156		3.0277	0.3
30.7792	14.0299		30.8735	0.50035					30.7594	76.4		30.7792	14.0299		3.0312	0.3
30.8059	14.0442		30.9057	0.50089					30.7929	76.5		30.8059	14.0442		3.0348	0.3
30.8355	14.0585		30.9398	0.50143					30.8271	76.7		30.8355	14.0585		3.0384	0.3
30.8673	14.0727		30.9763	0.50198					30.8633	76.7		30.8673	14.0727		3.042	0.3
30.9001	14.0869		31.0146	0.50252					30.9008	76.9		30.9001	14.0869		3.0457	0.2
30.9331	14.1011		31.0525	0.50307					30.9365	76.9		30.9331	14.1011		3.0495	0.3
30.9668	14.1154		31.0884	0.50361					30.9674	76.9		30.9668	14.1154		3.0532	0.3
31.0019	14.1296		31.1238	0.50415					30.994	77.1		31.0019	14.1296		3.0569	0.3
31.0391	14.1438		31.1607	0.5047					31.0195	76.9		31.0391	14.1438		3.0605	0.3
31.0775	14.158		31.1994	0.50524					31.0467	77.1		31.0775	14.158		3.064	0.3
31.1159	14.1723		31.2358	0.50579					31.0771	77		31.1159	14.1723		3.0675	0.3
31.1534	14.1866		31.2662	0.50633					31.1094	77.1		31.1534	14.1866		3.071	0.3
31.189	14.2007		31.2926	0.50687					31.1416	77.3		31.189	14.2007		3.0745	0.3
31.2228	14.2149		31.3195	0.50742					31.174	77.3		31.2228	14.2149		3.078	0.3
31.2565	14.2291		31.3497	0.50796					31.2081	77.5		31.2565	14.2291		3.0814	0.3
31.2913	14.2433		31.3823	0.50851					31.2446	77.5		31.2913	14.2433		3.0847	0.3
31.3276	14.2575		31.4158	0.50905					31.2825	77.7		31.3276	14.2575		3.088	0.3
31.3648	14.2716		31.4503	0.5096					31.321	77.9		31.3648	14.2716		3.0913	0.3
31.4014	14.2858		31.486	0.51014					31.3588	77.9		31.4014	14.2858		3.0948	0.3
31.4351	14.3		31.5225	0.51069					31.3948	78.1		31.4351	14.3		3.0982	0.3
31.4645	14.3141		31.5585	0.51123					31.4294	78.1		31.4645	14.3141		3.1015	0.3
31.4906	14.3282		31.5933	0.51178					31.4647	78.2		31.4906	14.3282		3.1047	0.3
31.5159	14.3423		31.6269	0.51232					31.5021	78.5		31.5159	14.3423		3.108	0.3
31.5427	14.3565		31.6607	0.51286					31.5407	78.5		31.5427	14.3565		3.1113	0.3
31.5725	14.3706		31.6962	0.51341					31.5776	78.7		31.5725	14.3706		3.1146	0.3
31.6053	14.3846		31.7321	0.51395					31.6099	78.7		31.6053	14.3846		3.118	0.3
31.6388	14.3987		31.7646	0.5145					31.6373	78.7		31.6388	14.3987		3.1213	0.3
31.6716	14.4128		31.7928	0.51504					31.6622	78.8		31.6716	14.4128		3.1245	0.3
31.7042	14.4268		31.8192	0.51559					31.688	78.7		31.7042	14.4268		3.1277	0.3
31.7377	14.4409		31.8471	0.51613					31.7169	78.9		31.7377	14.4409		3.1309	0.3
31.7731	14.455		31.878	0.51668					31.7486	78.8		31.7731	14.455		3.1342	0.3
31.8101	14.4691		31.9103	0.51722					31.7815	78.9		31.8101	14.4691		3.1374	0.3
31.8476	14.4832		31.9426	0.51777					31.8147	79.1		31.8476	14.4832		3.1407	0.3
31.8843	14.4972		31.9762	0.51832					31.8483	79		31.8843	14.4972		3.144	0.3
31.9187	14.5113		32.0118	0.51886					31.8836	79.3		31.9187	14.5113		3.1473	0.3
31.9511	14.5254		32.0484	0.51941					31.9204	79.4		31.9511	14.5254		3.1506	0.3
31.9825	14.5395		32.0844	0.51995					31.9579	79.5		31.9825	14.5395		3.1539	0.3
32.0143	14.5535		32.1188	0.5205					31.9952	79.7		32.0143	14.5535		3.1574	0.3
32.0478	14.5676		32.1523	0.52104					32.0305	79.6		32.0478	14.5676		3.1609	0.3
32.0839	14.5816		32.1869	0.52159					32.0635	79.9		32.0839	14.5816		3.1644	0.3
32.1215	14.5956		32.2237	0.52213					32.0961	79.8		32.1215	14.5956		3.1679	0.3
32.1582	14.6097		32.2608	0.52268					32.1309	79.9		32.1582	14.6097		3.1714	0.3
32.1907	14.6237		32.2935	0.52322					32.1682	80.2		32.1907	14.6237		3.175	0.3
32.2188	14.6377		32.3214	0.52377					32.2064	80.1		32.2188	14.6377		3.1785	0.3
32.2447	14.6518		32.3474	0.52432					32.2419	80.3		32.2447	14.6518		3.1821	0.3
32.2705	14.6658		32.3752	0.52486					32.2721	80.3		32.2705	14.6658		3.1857	0.3
32.298	14.6798		32.406	0.52541					32.2984	80.3		32.298	14.6798		3.1892	0.3
32.3282	14.6938		32.4385	0.52595					32.3237	80.4		32.3282	14.6938		3.1927	0.3
32.3605	14.7078		32.4725	0.5265					32.3505	80.3		32.3605	14.7078		3.1963	0.3
32.3935	14.7217		32.5084	0.52704					32.3806	80.5		32.3935	14.7217		3.2	0.3
32.4267	14.7357		32.5458	0.52759					32.4124	80.5		32.4267	14.7357		3.2038	0.3
32.461	14.7496		32.5838	0.52814					32.4442	80.6		32.461	14.7496		3.2073	0.3
32.4969	14.7635		32.6213	0.52868					32.4761	80.7		32.4969	14.7635		3.2108	0.3
32.5341	14.7775		32.657	0.52923					32.5099	80.7		32.5341	14.7775		3.2142	0.3
32.5726	14.7915		32.6922	0.52977					32.5459	80.9		32.5726	14.7915		3.2176	0.3
32.6118	14.8054		32.729	0.53032					32.5833	81		32.6118	14.8054		3.221	0.3
32.6504	14.8194		32.7675	0.53087					32.6212	81.1		32.6504	14.8194		3.2243	0.3
32.6867	14.8333		32.8034	0.53141					32.6579	81.3		32.6867	14.8333		3.2277	0.3
32.7212	14.8472		32.8334	0.53196					32.692	81.2		32.7212	14.8472		3.231	0.3
32.7553	14.8611		32.8599	0.5325					32.7243	81.5		32.7553	14.8611		3.2344	0.3
32.791	14.875		32.8871	0.53305					32.7567	81.5		32.791	14.875		3.2377	0.3
32.8294	14.8889		32.9172	0.5336					32.7907	81.6		32.8294	14.8889		3.2409	0.3
32.8688	14.9028		32.9484	0.53414					32.8269	81.8		32.8688	14.9028		3.2442	0.3
32.906	14.9167		32.9796	0.53469					32.8637	81.7		32.906	14.9167		3.2476	0.3
32.9384	14.9307		33.0124	0.53524					32.8973	81.9		32.9384	14.9307		3.2509	0.3
32.966	14.9446		33.0473	0.53578					32.9264	82		32.966	14.9446		3.2542	0.3
32.9912	14.9585		33.0833	0.53633					32.9527	81.8		32.9912	14.9585		3.2575	0.3
33.0165	14.9724		33.1193	0.53688					32.9792	82		33.0165	14.9724		3.2608	0.3
33.0438	14.9863		33.1539	0.53742					33.0081	81.9		33.0438	14.9863		3.2641	0.3
33.0739	15.0002		33.1874	0.53797					33.0399	82.1		33.0739	15.0002		3.2674	0.3
33.106	15.014		33.2219	0.53852					33.073	82.1		33.106	15.014		3.2707	0.3
33.1386	15.0279		33.259	0.53906					33.1062	82.2		33.1386	15.0279		3.2739	0.3
33.1711	15.0417		33.2971	0.53961					33.1403	82.5		33.1711	15.0417		3.2771	0.3
33.2039	15.0556		33.331	0.54016					33.1765	82.4		33.2039	15.0556		3.2803	0.3
33.2385	15.0694		33.359	0.5407					33.2146	82.6		33.2385	15.0694		3.2835	0.3
33.275	15.0833		33.3847	0.54125					33.253	82.8		33.275	15.0833		3.2867	0.3
33.312	15.0971		33.4123	0.5418					33.2909	82.8		33.312	15.0971		3.29	0.3
33.3487	15.1109		33.443	0.54234					33.327	83.1		33.3487	15.1109		3.2933	0.3
33.3847	15.1248		33.475	0.54289					33.3611	83		33.3847	15.1248		3.2966	0.3
33.4194	15.1386		33.5075	0.54344					33.3949	83.2		33.4194	15.1386		3.2998	0.3
33.4527	15.1524		33.5418	0.54398					33.4303	83.4		33.4527	15.1524		3.303	0.3
33.4857	15.1663		33.5786	0.54453					33.4681	83.3		33.4857	15.1663		3.3062	0.3
33.5198	15.18		33.617	0.54508					33.5071	83.6		33.5198	15.18		3.3094	0.3
33.5557	15.1938		33.6541	0.54563					33.5435	83.5		33.5557	15.1938		3.3125	0.3
33.5932	15.2076		33.6886	0.54617					33.5747	83.6		33.5932	15.2076		3.3156	0.3
33.6309	15.2214		33.722	0.54672					33.6013	83.6		33.6309	15.2214		3.3189	0.3
33.6653	15.2351		33.7564	0.54727					33.6264	83.5		33.6653	15.2351		3.3221	0.3
33.6944	15.2488		33.7925	0.54782					33.653	83.8		33.6944	15.2488		3.3253	0.3
33.7197	15.2625		33.828	0.54836					33.6827	83.7		33.7197	15.2625		3.3285	0.3
33.7442	15.2764		33.8593	0.54891					33.7144	83.8		33.7442	15.2764		3.3317	0.3
33.77	15.2901		33.8863	0.54946					33.7458	83.9		33.77	15.2901		3.335	0.3
33.7986	15.3039		33.9126	0.55					33.7768	83.8		33.7986	15.3039		3.3385	0.3
33.8299	15.3176		33.9412	0.55055					33.8091	84.1		33.8299	15.3176		3.3418	0.3
33.8626	15.3313		33.9722	0.5511					33.8442	84.1		33.8626	15.3313		3.3452	0.3
33.8951	15.345		34.0043	0.55165					33.8814	84.3		33.8951	15.345		3.3487	0.3
33.9278	15.3588		34.0381	0.55219					33.9193	84.4		33.9278	15.3588		3.3521	0.3
33.962	15.3725		34.0745	0.55274					33.956	84.3		33.962	15.3725		3.3556	0.3
33.9979	15.3862		34.1127	0.55329					33.9906	84.7		33.9979	15.3862		3.3591	0.3
34.0355	15.3999		34.1511	0.55384					34.024	84.7		34.0355	15.3999		3.3626	0.3
34.0738	15.4136		34.1879	0.55439					34.0582	84.8		34.0738	15.4136		3.3662	0.3
34.1124	15.4272		34.2224	0.55493					34.0947	85		34.1124	15.4272		3.3696	0.3
34.1498	15.4409		34.2567	0.55548					34.1335	85		34.1498	15.4409		3.3732	0.3
34.1852	15.4546		34.2927	0.55603					34.1724	85.2		34.1852	15.4546		3.3767	0.3
34.2194	15.4683		34.3303	0.55658					34.2068	85.1		34.2194	15.4683		3.3804	0.3
34.2534	15.482		34.3657	0.55712					34.2356	85.1		34.2534	15.482		3.3841	0.3
34.2882	15.4956		34.396	0.55767					34.261	85.2		34.2882	15.4956		3.3877	0.3
34.3243	15.5092		34.4236	0.55822					34.2866	85.1		34.3243	15.5092		3.3914	0.3
34.3608	15.5229		34.4521	0.55877					34.3147	85.4		34.3608	15.5229		3.395	0.3
34.3958	15.5365		34.483	0.55932					34.3454	85.3		34.3958	15.5365		3.3986	0.3
34.4276	15.5502		34.5155	0.55986					34.3773	85.3		34.4276	15.5502		3.4021	0.3
34.4555	15.5638		34.5488	0.56041					34.4092	85.5		34.4555	15.5638		3.4057	0.3
34.481	15.5774		34.5836	0.56096					34.4413	85.4		34.481	15.5774		3.4091	0.3
34.5068	15.591		34.6199	0.56151					34.4749	85.7		34.5068	15.591		3.4125	0.3
34.535	15.6047		34.6569	0.56206					34.5111	85.8		34.535	15.6047		3.4159	0.3
34.5663	15.6182		34.6928	0.56261					34.5494	85.9		34.5663	15.6182		3.4191	0.3
34.5995	15.6319		34.727	0.56315					34.5881	86.1		34.5995	15.6319		3.4223	0.3
34.6328	15.6455		34.7603	0.5637					34.625	86.1		34.6328	15.6455		3.4255	0.3
34.6658	15.659		34.7949	0.56425					34.6597	86.4		34.6658	15.659		3.4288	0.3
34.7001	15.6726		34.8311	0.5648					34.6935	86.4		34.7001	15.6726		3.432	0.4
34.7366	15.6862		34.8663	0.56535					34.7284	86.4		34.7366	15.6862		3.4353	0.3
34.775	15.6997		34.8974	0.5659					34.7655	86.6		34.775	15.6997		3.4385	0.3
34.8138	15.7133		34.9243	0.56644					34.8036	86.6		34.8138	15.7133		3.4416	0.4
34.8521	15.7269		34.9506	0.56699					34.8393	86.8		34.8521	15.7269		3.4447	0.3
34.8884	15.7405		34.9794	0.56754					34.8696	86.7		34.8884	15.7405		3.4479	0.4
34.9225	15.7541		35.0105	0.56809					34.8956	86.7		34.9225	15.7541		3.4511	0.3
34.9555	15.7677		35.0422	0.56864					34.9202	86.8		34.9555	15.7677		3.4543	0.3
34.9889	15.7812		35.0742	0.56919					34.9465	86.7		34.9889	15.7812		3.4574	0.4
35.0238	15.7947		35.1078	0.56974					34.9759	87		35.0238	15.7947		3.4605	0.3
35.0605	15.8082		35.1441	0.57028					35.0078	86.9		35.0605	15.8082		3.4636	0.4
35.0982	15.8216		35.182	0.57083					35.0401	87		35.0982	15.8216		3.4667	0.3
35.1345	15.8352		35.219	0.57138					35.0724	87.2		35.1345	15.8352		3.4697	0.3
35.1666	15.8486		35.2535	0.57193					35.1062	87.2		35.1666	15.8486		3.4727	0.4
35.1945	15.8621		35.2868	0.57248					35.1423	87.4		35.1945	15.8621		3.4756	0.3
35.2203	15.8756		35.3219	0.57303					35.1802	87.4		35.2203	15.8756		3.4786	0.3
35.2461	15.8891		35.3597	0.57358					35.2189	87.5		35.2461	15.8891		3.4815	0.3
35.2738	15.9026		35.3967	0.57413					35.2571	87.8		35.2738	15.9026		3.4845	0.3
35.3046	15.9161		35.4283	0.57467					35.2933	87.8		35.3046	15.9161		3.4874	0.4
35.3374	15.9297		35.4549	0.57522					35.3275	88		35.3374	15.9297		3.4904	0.3
35.3707	15.9432		35.4806	0.57577					35.3617	88		35.3707	15.9432		3.4933	0.3
35.4035	15.9566		35.5086	0.57632					35.398	88.1		35.4035	15.9566		3.4962	0.3
35.437	15.97		35.5392	0.57687					35.4365	88.3		35.437	15.97		3.4992	0.3
35.4718	15.9835		35.5716	0.57742					35.4746	88.2		35.4718	15.9835		3.5022	0.4
35.5082	15.9969		35.6057	0.57797					35.5084	88.4		35.5082	15.9969		3.5052	0.3
35.5457	16.0104		35.6419	0.57852					35.5369	88.4		35.5457	16.0104		3.5082	0.4
35.584	16.0238		35.68	0.57907					35.5625	88.4		35.584	16.0238		3.5112	0.3
35.6214	16.0372		35.7187	0.57962					35.5885	88.5		35.6214	16.0372		3.5143	0.3
35.6565	16.0507		35.7559	0.58017					35.6171	88.4		35.6565	16.0507		3.5173	0.4
35.6894	16.0641		35.7911	0.58071					35.6485	88.6		35.6894	16.0641		3.5203	0.3
35.7223	16.0775		35.8261	0.58126					35.6816	88.6		35.7223	16.0775		3.5234	0.3
35.7569	16.091		35.8628	0.58181					35.7152	88.6		35.7569	16.091		3.5264	0.3
35.7936	16.1044		35.8997	0.58236					35.7496	88.8		35.7936	16.1044		3.5296	0.3
35.8314	16.1178		35.9331	0.58291					35.7858	88.8		35.8314	16.1178		3.5328	0.4
35.8685	16.1312		35.9612	0.58346					35.8233	89		35.8685	16.1312		3.5362	0.3
35.9024	16.1445		35.987	0.58401					35.8613	89.1		35.9024	16.1445		3.5396	0.3
35.932	16.1579		36.0145	0.58456					35.8985	89.2		35.932	16.1579		3.5431	0.4
35.9585	16.1713		36.0451	0.58511					35.9338	89.4		35.9585	16.1713		3.5466	0.3
35.9843	16.1847		36.0769	0.58566					35.9669	89.3		35.9843	16.1847		3.5502	0.4
36.0118	16.1981		36.1091	0.58621					35.9993	89.5		36.0118	16.1981		3.5537	0.3
36.042	16.2114		36.1432	0.58676					36.0331	89.6		36.042	16.2114		3.5574	0.3
36.0741	16.2248		36.1795	0.58731					36.0686	89.6		36.0741	16.2248		3.5611	0.4
36.106	16.2381		36.217	0.58786					36.1046	89.9		36.106	16.2381		3.5648	0.3
36.1368	16.2514		36.2541	0.58841					36.1387	89.7		36.1368	16.2514		3.5685	0.4
36.1675	16.2647		36.2899	0.58896					36.1688	89.8		36.1675	16.2647		3.5723	0.3
36.1999	16.278		36.3252	0.58951					36.1952	89.8		36.1999	16.278		3.5762	0.3
36.235	16.2914		36.3612	0.59006					36.2204	89.7		36.235	16.2914		3.5799	0.4
36.2724	16.3047		36.3983	0.59061					36.2469	89.9		36.2724	16.3047		3.5836	0.3
36.3105	16.318		36.4344	0.59116					36.2768	89.8		36.3105	16.318		3.5873	0.4
36.3482	16.3314		36.4655	0.59171					36.3091	90		36.3482	16.3314		3.5909	0.3
36.3843	16.3447		36.4921	0.59226					36.3415	90.1		36.3843	16.3447		3.5946	0.3
36.418	16.358		36.519	0.59281					36.3735	90.1		36.418	16.358		3.5982	0.4
36.4498	16.3712		36.5483	0.59336					36.4066	90.4		36.4498	16.3712		3.6016	0.3
36.4818	16.3844		36.5796	0.59391					36.4423	90.3		36.4818	16.3844		3.6051	0.4
36.5155	16.3977		36.6117	0.59446					36.4802	90.5		36.5155	16.3977		3.6085	0.3
36.5517	16.4109		36.6445	0.59501					36.5191	90.7		36.5517	16.4109		3.612	0.4
36.5897	16.4242		36.6788	0.59556					36.5572	90.7		36.5897	16.4242		3.6153	0.4
36.6266	16.4374		36.7148	0.59611					36.5927	90.9		36.6266	16.4374		3.6186	0.3
36.6592	16.4506		36.7512	0.59666					36.6259	90.9		36.6592	16.4506		3.6218	0.4
36.6871	16.4638		36.7866	0.59721					36.6592	91.1		36.6871	16.4638		3.625	0.3
36.7125	16.4771		36.82	0.59776					36.6945	91.2		36.7125	16.4771		3.6281	0.3
36.7378	16.4903		36.8529	0.59831					36.7322	91.2		36.7378	16.4903		3.6313	0.4
36.7652	16.5036		36.8876	0.59886					36.7705	91.4		36.7652	16.5036		3.6344	0.3
36.7954	16.5168		36.9239	0.59941					36.8057	91.4		36.7954	16.5168		3.6375	0.4
36.8278	16.53		36.9587	0.59996					36.8353	91.4		36.8278	16.53		3.6406	0.3
36.8612	16.5432		36.9889	0.60051					36.8612	91.5		36.8612	16.5432		3.6436	0.3
36.8944	16.5564		37.0156	0.60106					36.8867	91.4		36.8944	16.5564		3.6467	0.4
36.9279	16.5695		37.0428	0.60162					36.9142	91.5		36.9279	16.5695		3.6497	0.3
36.9632	16.5828		37.0729	0.60217					36.9444	91.5		36.9632	16.5828		3.6529	0.4
37.0007	16.596		37.1048	0.60272					36.9759	91.5		37.0007	16.596		3.656	0.4
37.0394	16.6092		37.1373	0.60327					37.008	91.7		37.0394	16.6092		3.6593	0.3
37.0788	16.6224		37.1709	0.60382					37.0407	91.7		37.0788	16.6224		3.6627	0.4
37.1177	16.6356		37.207	0.60437					37.0751	91.9		37.1177	16.6356		3.6661	0.3
37.1547	16.6488		37.2455	0.60492					37.1116	91.9		37.1547	16.6488		3.6695	0.4
37.1899	16.662		37.2851	0.60547					37.1498	92.1		37.1899	16.662		3.673	0.3
37.2252	16.6751		37.3233	0.60602					37.1884	92.4		37.2252	16.6751		3.6765	0.3
37.2615	16.6883		37.3597	0.60657					37.226	92.3		37.2615	16.6883		3.68	0.4
37.2987	16.7014		37.3964	0.60713					37.2615	92.6		37.2987	16.7014		3.6836	0.3
37.3356	16.7145		37.435	0.60768					37.2956	92.5		37.3356	16.7145		3.6873	0.4
37.3707	16.7276		37.4732	0.60823					37.3304	92.7		37.3707	16.7276		3.6911	0.3
37.4017	16.7407		37.5059	0.60878					37.367	92.8		37.4017	16.7407		3.6948	0.3
37.4291	16.7538		37.5329	0.60933					37.4039	92.8		37.4291	16.7538		3.6985	0.4
37.4544	16.767		37.5582	0.60988					37.4386	93		37.4544	16.767		3.7022	0.3
37.4801	16.7801		37.5853	0.61043					37.4689	92.9		37.4801	16.7801		3.7059	0.4
37.5079	16.7933		37.6155	0.61098					37.4956	92.9		37.5079	16.7933		3.7095	0.4
37.5388	16.8064		37.6474	0.61154					37.5208	93		37.5388	16.8064		3.7131	0.3
37.5718	16.8195		37.6806	0.61209					37.5471	92.9		37.5718	16.8195		3.7167	0.4
37.6049	16.8326		37.7158	0.61264					37.5763	93		37.6049	16.8326		3.7203	0.3
37.6373	16.8457		37.7526	0.61319					37.6079	93		37.6373	16.8457		3.7238	0.4
37.6702	16.8588		37.7893	0.61374					37.6403	93		37.6702	16.8588		3.7273	0.4
37.7051	16.8719		37.8246	0.61429					37.6732	93.3		37.7051	16.8719		3.7308	0.3
37.7421	16.8849		37.858	0.61484					37.7078	93.2		37.7421	16.8849		3.7342	0.4
37.7798	16.8979		37.8911	0.6154					37.7448	93.5		37.7798	16.8979		3.7378	0.3
37.8169	16.911		37.9257	0.61595					37.7838	93.6		37.8169	16.911		3.7413	0.4
37.8526	16.9241		37.962	0.6165					37.8238	93.7		37.8526	16.9241		3.7447	0.4
37.8864	16.9371		37.9976	0.61705					37.8627	93.9		37.8864	16.9371		3.7481	0.4
37.9185	16.9502		38.0286	0.6176					37.8985	93.9		37.9185	16.9502		3.7515	0.4
37.9501	16.9632		38.0555	0.61815					37.9314	94.1		37.9501	16.9632		3.7549	0.3
37.9829	16.9762		38.082	0.61871					37.9639	94.2		37.9829	16.9762		3.7583	0.4
38.0177	16.9892		38.111	0.61926					37.9986	94.2		38.0177	16.9892		3.7616	0.4
38.0546	17.0022		38.1422	0.61981					38.0353	94.5		38.0546	17.0022		3.7649	0.3
38.092	17.0152		38.1739	0.62036					38.0723	94.3		38.092	17.0152		3.7684	0.4
38.1274	17.0282		38.2065	0.62091					38.1059	94.5		38.1274	17.0282		3.7718	0.3
38.1583	17.0412		38.2415	0.62147					38.1344	94.5		38.1583	17.0412		3.7752	0.4
38.1854	17.0542		38.2791	0.62202					38.16	94.4		38.1854	17.0542		3.7785	0.4
38.2109	17.0672		38.3175	0.62257					38.1855	94.6		38.2109	17.0672		3.7818	0.4
38.2374	17.0802		38.3545	0.62312					38.2132	94.4		38.2374	17.0802		3.785	0.4
38.267	17.0932		38.3893	0.62367					38.2436	94.6		38.267	17.0932		3.7882	0.3
38.2995	17.1062		38.4236	0.62423					38.2756	94.6		38.2995	17.1062		3.7915	0.4
38.3331	17.1192		38.4597	0.62478					38.3078	94.6		38.3331	17.1192		3.7949	0.4
38.3664	17.1322		38.4971	0.62533					38.341	94.9		38.3664	17.1322		3.7983	0.3
38.3994	17.1451		38.5318	0.62588					38.376	94.8		38.3994	17.1451		3.8015	0.4
38.4334	17.158		38.5611	0.62643					38.4127	95.1		38.4334	17.158		3.8048	0.3
38.4692	17.1709		38.5873	0.62699					38.4503	95.2		38.4692	17.1709		3.8079	0.4
38.5068	17.1839		38.6141	0.62754					38.4881	95.2		38.5068	17.1839		3.8109	0.4
38.5454	17.1969		38.6436	0.62809					38.5245	95.4		38.5454	17.1969		3.814	0.3
38.5838	17.2098		38.6752	0.62864					38.5585	95.3		38.5838	17.2098		3.8171	0.4
38.62	17.2228		38.7077	0.62919					38.5912	95.6		38.62	17.2228		3.8201	0.4
38.6539	17.2357		38.7413	0.62975					38.6243	95.6		38.6539	17.2357		3.8232	0.4
38.6866	17.2487		38.7766	0.6303					38.6591	95.8		38.6866	17.2487		3.8263	0.4
38.7196	17.2616		38.8135	0.63085					38.6957	95.9		38.7196	17.2616		3.8294	0.3
38.7542	17.2745		38.851	0.6314					38.7325	95.8		38.7542	17.2745		3.8325	0.4
38.791	17.2874		38.887	0.63196					38.7656	95.9		38.791	17.2874		3.8356	0.3
38.8288	17.3004		38.9216	0.63251					38.7937	95.9		38.8288	17.3004		3.8387	0.4
38.8643	17.3133		38.9569	0.63306					38.8195	95.9		38.8643	17.3133		3.8419	0.4
38.8953	17.3261		38.9946	0.63361					38.8462	96.2		38.8953	17.3261		3.8451	0.4
38.9222	17.339		39.0321	0.63417					38.876	95.9		38.9222	17.339		3.8482	0.4
38.9474	17.3519		39.0648	0.63472					38.9086	96.2		38.9474	17.3519		3.8514	0.4
38.9731	17.3647		39.0923	0.63527					38.9416	96.1		38.9731	17.3647		3.8547	0.4
39.0009	17.3775		39.1183	0.63582					38.9739	96.1		39.0009	17.3775		3.8579	0.4
39.031	17.3904		39.1467	0.63638					39.0069	96.4		39.031	17.3904		3.8612	0.4
39.0626	17.4033		39.1777	0.63693					39.0421	96.4		39.0626	17.4033		3.8646	0.4
39.0946	17.4161		39.2099	0.63748					39.079	96.6		39.0946	17.4161		3.868	0.4
39.1271	17.4289		39.2429	0.63803					39.1168	96.7		39.1271	17.4289		3.8714	0.4
39.161	17.4416		39.2778	0.63859					39.1545	96.7		39.161	17.4416		3.8748	0.4
39.1972	17.4545		39.3145	0.63914					39.1909	97		39.1972	17.4545		3.8781	0.4
39.2354	17.4673		39.3521	0.63969					39.226	97		39.2354	17.4673		3.8815	0.4
39.2745	17.4801		39.3894	0.64025					39.2614	97.2		39.2745	17.4801		3.8849	0.4
39.3136	17.4929		39.4249	0.6408					39.2986	97.2		39.3136	17.4929		3.8883	0.4
39.3514	17.5057		39.4597	0.64135					39.3382	97.4		39.3514	17.5057		3.8919	0.4
39.3868	17.5185		39.4961	0.6419					39.378	97.7		39.3868	17.5185		3.8955	0.4
39.4205	17.5313		39.5339	0.64246					39.4137	97.5		39.4205	17.5313		3.8991	0.4
39.4546	17.5441		39.5694	0.64301					39.4436	97.6		39.4546	17.5441		3.9028	0.4
39.4906	17.5568		39.5994	0.64356					39.4698	97.6		39.4906	17.5568		3.9065	0.4
39.5289	17.5696		39.6255	0.64412					39.4956	97.5		39.5289	17.5696		3.9101	0.4
39.5678	17.5823		39.6517	0.64467					39.5234	97.7		39.5678	17.5823		3.9137	0.4
39.6043	17.5951		39.6805	0.64522					39.5537	97.5		39.6043	17.5951		3.9172	0.4
39.6358	17.6078		39.7112	0.64577					39.5849	97.8		39.6358	17.6078		3.9208	0.4
39.6626	17.6206		39.7429	0.64633					39.6163	97.8		39.6626	17.6206		3.9245	0.4
39.6873	17.6333		39.7756	0.64688					39.6488	97.7		39.6873	17.6333		3.9282	0.4
39.7124	17.6461		39.8104	0.64743					39.6834	98		39.7124	17.6461		3.9318	0.4
39.7398	17.6589		39.8466	0.64799					39.7204	98		39.7398	17.6589		3.9354	0.4
39.7705	17.6716		39.8828	0.64854					39.7588	98.1		39.7705	17.6716		3.939	0.4
39.8034	17.6843		39.918	0.64909					39.7972	98.4		39.8034	17.6843		3.9425	0.4
39.837	17.6971		39.952	0.64965					39.8336	98.4		39.837	17.6971		3.946	0.4
39.8705	17.7098		39.9864	0.6502					39.8671	98.6		39.8705	17.7098		3.9494	0.4
39.9046	17.7226		40.0222	0.65075					39.8994	98.5		39.9046	17.7226		3.9528	0.4
39.9403	17.7353		40.0588	0.65131					39.9323	98.6		39.9403	17.7353		3.956	0.4
39.9772	17.748		40.093	0.65186					39.967	98.7		39.9772	17.748		3.9593	0.4
40.0149	17.7607		40.122	0.65241					40.0023	98.7		40.0149	17.7607		3.9625	0.4
40.0525	17.7734		40.148	0.65297					40.0365	98.9		40.0525	17.7734		3.9657	0.4
40.0892	17.7862		40.1749	0.65352					40.0673	98.8		40.0892	17.7862		3.9689	0.4
40.1239	17.7989		40.2046	0.65407					40.0946	98.8		40.1239	17.7989		3.972	0.4
40.1568	17.8115		40.2367	0.65462					40.1201	98.9		40.1568	17.8115		3.9752	0.4
40.1895	17.8242		40.2699	0.65518					40.1465	98.7		40.1895	17.8242		3.9783	0.4
40.2234	17.8369		40.3051	0.65573					40.1761	98.9		40.2234	17.8369		3.9814	0.4
40.2593	17.8496		40.3428	0.65628					40.2085	98.9		40.2593	17.8496		3.9845	0.4
40.2965	17.8622		40.3822	0.65684					40.241	99		40.2965	17.8622		3.9875	0.4
40.3336	17.8749		40.4214	0.65739					40.273	99.1		40.3336	17.8749		3.9905	0.4
40.3681	17.8876		40.4587	0.65795					40.306	99.2		40.3681	17.8876		3.9934	0.4
40.3981	17.9003		40.4953	0.6585					40.342	99.4		40.3981	17.9003		3.9963	0.4
40.4244	17.9129		40.5335	0.65905					40.381	99.4		40.4244	17.9129		3.9992	0.4
40.4495	17.9256		40.5728	0.65961					40.4213	99.6		40.4495	17.9256		4.0022	0.4
40.476	17.9382		40.609	0.66016					40.4612	99.8		40.476	17.9382		4.0051	0.4
40.5053	17.9508		40.6388	0.66071					40.4978	99.7		40.5053	17.9508		4.008	0.4
40.5374	17.9635		40.6646	0.66127					40.5303	100		40.5374	17.9635		4.0109	0.4
40.5705	17.9761		40.6904	0.66182					40.5613	99.9		40.5705	17.9761		4.0138	0.4
40.6026	17.9887		40.7192	0.66237					40.5936	100.1		40.6026	17.9887		4.0167	0.4
40.6346	18.0013		40.7504	0.66293					40.6289	100.2		40.6346	18.0013		4.0196	0.4
40.668	18.0139		40.7826	0.66348					40.6663	100.1		40.668	18.0139		4.0226	0.4
40.704	18.0265		40.8158	0.66403					40.702	100.3		40.704	18.0265		4.0255	0.4
40.7418	18.0391		40.8506	0.66459					40.7332	100.4		40.7418	18.0391		4.0285	0.4
40.7797	18.0517		40.8855	0.66514					40.7601	100.3		40.7797	18.0517		4.0314	0.4
40.8166	18.0643		40.9196	0.66569					40.7859	100.4		40.8166	18.0643		4.0343	0.4
40.8513	18.0769		40.9528	0.66625					40.8133	100.3		40.8513	18.0769		4.0373	0.4
40.8838	18.0895		40.9854	0.6668					40.8435	100.4		40.8838	18.0895		4.0403	0.4
40.9153	18.1021		41.0187	0.66736					40.8756	100.5		40.9153	18.1021		4.0434	0.4
40.9475	18.1147		41.0541	0.66791					40.9079	100.5		40.9475	18.1147		4.0465	0.4
40.9816	18.1272		41.0921	0.66846					40.9405	100.7		40.9816	18.1272		4.0496	0.4
41.018	18.1398		41.1292	0.66902					40.9744	100.6		41.018	18.1398		4.0529	0.4
41.0556	18.1523		41.1613	0.66957					41.0101	100.8		41.0556	18.1523		4.0562	0.4
41.0918	18.1649		41.1894	0.67012					41.0468	101		41.0918	18.1649		4.0596	0.4
41.1238	18.1775		41.2174	0.67068					41.0842	101.1		41.1238	18.1775		4.0629	0.4
41.1513	18.1901		41.2478	0.67123					41.1213	101.3		41.1513	18.1901		4.0661	0.4
41.1766	18.2026		41.279	0.67179					41.1569	101.3		41.1766	18.2026		4.0694	0.4
41.2024	18.2152		41.3099	0.67234					41.1913	101.4		41.2024	18.2152		4.0729	0.4
41.2303	18.2278		41.3424	0.67289					41.2264	101.5		41.2303	18.2278		4.0765	0.4
41.2615	18.2403		41.378	0.67345					41.2634	101.6		41.2615	18.2403		4.0801	0.4
41.2953	18.2528		41.416	0.674					41.3023	101.8		41.2953	18.2528		4.0838	0.4
41.3298	18.2654		41.4544	0.67456					41.3397	101.7		41.3298	18.2654		4.0875	0.4
41.3641	18.2779		41.4908	0.67511					41.372	101.9		41.3641	18.2779		4.0913	0.4
41.3987	18.2905		41.5248	0.67566					41.3994	101.9		41.3987	18.2905		4.095	0.4
41.4344	18.303		41.5588	0.67622					41.4251	101.7		41.4344	18.303		4.0989	0.4
41.4715	18.3156		41.5949	0.67677					41.4522	101.9		41.4715	18.3156		4.1027	0.4
41.5098	18.3281		41.632	0.67732					41.4823	101.7		41.5098	18.3281		4.1065	0.4
41.5485	18.3406		41.6649	0.67788					41.5146	101.9		41.5485	18.3406		4.1103	0.4
41.5863	18.3531		41.692	0.67843					41.5469	102		41.5863	18.3531		4.1141	0.4
41.6218	18.3657		41.7169	0.67899					41.5787	101.9		41.6218	18.3657		4.1179	0.4
41.6551	18.3782		41.7434	0.67954					41.6117	102.2		41.6551	18.3782		4.1215	0.4
41.6883	18.3906		41.7731	0.68009					41.6471	102.2		41.6883	18.3906		4.1251	0.4
41.7228	18.4031		41.8048	0.68065					41.6842	102.3		41.7228	18.4031		4.1286	0.4
41.7597	18.4156		41.8373	0.6812					41.7214	102.5		41.7597	18.4156		4.1321	0.4
41.798	18.428		41.8707	0.68176					41.7582	102.5		41.798	18.428		4.1355	0.4
41.8352	18.4405		41.9062	0.68231					41.7937	102.8		41.8352	18.4405		4.1389	0.4
41.8685	18.453		41.9436	0.68286					41.8275	102.7		41.8685	18.453		4.1422	0.4
41.8971	18.4655		41.982	0.68342					41.8617	103		41.8971	18.4655		4.1456	0.4
41.9227	18.478		42.0193	0.68397					41.8982	103.1		41.9227	18.478		4.1488	0.4
41.9481	18.4905		42.0557	0.68453					41.9375	103.1		41.9481	18.4905		4.152	0.4
41.975	18.503		42.0932	0.68508					41.9777	103.3		41.975	18.503		4.1551	0.4
42.0045	18.5154		42.1315	0.68564					42.0142	103.3		42.0045	18.5154		4.1582	0.4
42.0358	18.5279		42.1672	0.68619					42.044	103.3		42.0358	18.5279		4.1614	0.4
42.0674	18.5404		42.1978	0.68674					42.0694	103.3		42.0674	18.5404		4.1646	0.4
42.0992	18.5528		42.2246	0.6873					42.0939	103.2		42.0992	18.5528		4.1678	0.4
42.1325	18.5652		42.2512	0.68785					42.1204	103.4		42.1325	18.5652		4.1711	0.4
42.1681	18.5777		42.2803	0.68841					42.1495	103.2		42.1681	18.5777		4.1744	0.4
42.2059	18.5901		42.3117	0.68896					42.1798	103.4		42.2059	18.5901		4.1777	0.4
42.2446	18.6025		42.3439	0.68951					42.2104	103.5		42.2446	18.6025		4.181	0.4
42.2828	18.615		42.3777	0.69007					42.2419	103.4		42.2828	18.615		4.1843	0.4
42.3197	18.6274		42.4143	0.69062					42.2748	103.6		42.3197	18.6274		4.1877	0.4
42.3542	18.6398		42.4529	0.69118					42.3097	103.6		42.3542	18.6398		4.1911	0.4
42.3868	18.6522		42.492	0.69173					42.3467	103.8		42.3868	18.6522		4.1944	0.4
42.419	18.6646		42.5293	0.69228					42.3845	103.9		42.419	18.6646		4.1978	0.4
42.4529	18.6771		42.5637	0.69284					42.4211	103.9		42.4529	18.6771		4.2012	0.4
42.4888	18.6894		42.5971	0.69339					42.4558	104.2		42.4888	18.6894		4.2046	0.4
42.5264	18.7018		42.6318	0.69395					42.4894	104.1		42.5264	18.7018		4.208	0.5
42.5637	18.7142		42.6673	0.6945					42.5234	104.3		42.5637	18.7142		4.2114	0.4
42.5972	18.7266		42.6998	0.69506					42.5583	104.3		42.5972	18.7266		4.2148	0.4
42.626	18.739		42.7274	0.69561					42.5945	104.3		42.626	18.739		4.2183	0.5
42.6516	18.7513		42.7528	0.69616					42.6307	104.5		42.6516	18.7513		4.2217	0.4
42.6766	18.7637		42.7799	0.69672					42.6639	104.5		42.6766	18.7637		4.2252	0.5
42.7034	18.7761		42.8101	0.69727					42.6928	104.5		42.7034	18.7761		4.2287	0.4
42.7335	18.7884		42.8422	0.69783					42.7191	104.6		42.7335	18.7884		4.2323	0.4
42.7665	18.8008		42.8748	0.69838					42.7457	104.5		42.7665	18.8008		4.2358	0.4
42.8008	18.8131		42.9086	0.69893					42.7747	104.7		42.8008	18.8131		4.2392	0.4
42.8346	18.8255		42.9439	0.69949					42.8064	104.5		42.8346	18.8255		4.2427	0.5
42.8681	18.8378		42.9803	0.70004					42.8395	104.7		42.8681	18.8378		4.2462	0.4
42.9023	18.8501		43.0167	0.7006					42.8725	104.9		42.9023	18.8501		4.2496	0.4
42.9378	18.8625		43.0515	0.70115					42.9061	104.9		42.9378	18.8625		4.253	0.5
42.9752	18.8749		43.0846	0.70171					42.9421	105.1		42.9752	18.8749		4.2564	0.4
43.0136	18.8872		43.1181	0.70226					42.9809	105.1		43.0136	18.8872		4.2597	0.5
43.0519	18.8996		43.1538	0.70281					43.021	105.3		43.0519	18.8996		4.2631	0.4
43.0883	18.9119		43.1905	0.70337					43.0606	105.5		43.0883	18.9119		4.2664	0.4
43.1222	18.9242		43.224	0.70392					43.0973	105.4		43.1222	18.9242		4.2696	0.4
43.1549	18.9366		43.2527	0.70448					43.1312	105.7		43.1549	18.9366		4.2729	0.4
43.1876	18.9489		43.2791	0.70503					43.1646	105.7		43.1876	18.9489		4.2762	0.5
43.2208	18.9612		43.3073	0.70558					43.2	105.8		43.2208	18.9612		4.2796	0.4
43.2553	18.9735		43.3388	0.70614					43.2382	105.9		43.2553	18.9735		4.2832	0.5
43.2906	18.9857		43.3719	0.70669					43.2773	105.9		43.2906	18.9857		4.2868	0.5
43.3251	18.998		43.4056	0.70725					43.3131	106.1		43.3251	18.998		4.2904	0.4
43.3567	19.0103		43.441	0.7078					43.3432	106.1		43.3567	19.0103		4.2939	0.5
43.3849	19.0226		43.4789	0.70835					43.3692	106.1		43.3849	19.0226		4.2974	0.4
43.411	19.0349		43.5188	0.70891					43.3947	106.1		43.411	19.0349		4.3008	0.4
43.4371	19.0472		43.558	0.70946					43.422	106		43.4371	19.0472		4.3041	0.5
43.4655	19.0595		43.5946	0.71002					43.4524	106.2		43.4655	19.0595		4.3075	0.4
43.4965	19.0718		43.6304	0.71057					43.4845	106.1		43.4965	19.0718		4.3108	0.5
43.5291	19.084		43.6675	0.71113					43.5168	106.2		43.5291	19.084		4.3141	0.4
43.5619	19.0963		43.7051	0.71168					43.5495	106.3		43.5619	19.0963		4.3175	0.4
43.5945	19.1086		43.7392	0.71223					43.5838	106.3		43.5945	19.1086		4.3207	0.5
43.6284	19.1208		43.7678	0.71279					43.6194	106.5		43.6284	19.1208		4.3239	0.4
43.665	19.1331		43.7933	0.71334					43.6553	106.5		43.665	19.1331		4.3271	0.5
43.7038	19.1453		43.8197	0.7139					43.6911	106.6		43.7038	19.1453		4.3302	0.4
43.7436	19.1575		43.8488	0.71445					43.7262	106.8		43.7436	19.1575		4.3334	0.5
43.7828	19.1697		43.8798	0.715					43.7595	106.7		43.7828	19.1697		4.3365	0.5
43.8197	19.182		43.9114	0.71556					43.7916	106.9		43.8197	19.182		4.3397	0.4
43.8542	19.1942		43.9439	0.71611					43.8245	106.9		43.8542	19.1942		4.3428	0.5
43.8873	19.2064		43.9785	0.71667					43.8597	107		43.8873	19.2064		4.3459	0.4
43.9209	19.2186		44.0152	0.71722					43.8971	107.2		43.9209	19.2186		4.3491	0.5
43.9568	19.2308		44.0523	0.71777					43.9346	107.1		43.9568	19.2308		4.3522	0.5
43.9955	19.2431		44.0883	0.71833					43.9689	107.4		43.9955	19.2431		4.3554	0.4
44.0352	19.2553		44.1228	0.71888					43.9986	107.3		44.0352	19.2553		4.3586	0.5
44.0722	19.2675		44.1576	0.71944					44.0252	107.3		44.0722	19.2675		4.3618	0.4
44.1039	19.2797		44.194	0.71999					44.0519	107.4		44.1039	19.2797		4.365	0.4
44.131	19.2919		44.2307	0.72054					44.0814	107.2		44.131	19.2919		4.3682	0.5
44.1562	19.3042		44.2646	0.7211					44.1137	107.4		44.1562	19.3042		4.3713	0.4
44.1817	19.3164		44.2939	0.72165					44.1462	107.4		44.1817	19.3164		4.3746	0.5
44.2096	19.3286		44.3206	0.72221					44.1778	107.4		44.2096	19.3286		4.3779	0.4
44.2406	19.3408		44.3484	0.72276					44.2099	107.6		44.2406	19.3408		4.3812	0.5
44.2736	19.3529		44.3785	0.72331					44.2444	107.6		44.2736	19.3529		4.3847	0.5
44.3069	19.3651		44.4098	0.72387					44.281	107.9		44.3069	19.3651		4.3881	0.4
44.3399	19.3772		44.4415	0.72442					44.3187	107.9		44.3399	19.3772		4.3916	0.5
44.3731	19.3893		44.4751	0.72498					44.3565	108		44.3731	19.3893		4.3951	0.5
44.4077	19.4014		44.5115	0.72553					44.3928	108.2		44.4077	19.4014		4.3986	0.4
44.4442	19.4136		44.5491	0.72608					44.4269	108.2		44.4442	19.4136		4.402	0.5
44.4821	19.4257		44.5861	0.72664					44.4601	108.4		44.4821	19.4257		4.4056	0.4
44.5198	19.4379		44.6205	0.72719					44.4945	108.3		44.5198	19.4379		4.4091	0.5
44.5562	19.45		44.6536	0.72775					44.5313	108.5		44.5562	19.45		4.4127	0.5
44.5903	19.4621		44.6875	0.7283					44.5702	108.6		44.5903	19.4621		4.4163	0.4
44.6228	19.4742		44.7238	0.72885					44.6071	108.6		44.6228	19.4742		4.4199	0.5
44.6553	19.4863		44.7601	0.72941					44.6384	108.7		44.6553	19.4863		4.4236	0.5
44.6891	19.4984		44.7924	0.72996					44.6645	108.7		44.6891	19.4984		4.4273	0.5
44.7247	19.5105		44.8203	0.73051					44.6888	108.6		44.7247	19.5105		4.431	0.5
44.7616	19.5226		44.8467	0.73107					44.7142	108.7		44.7616	19.5226		4.4346	0.4
44.7984	19.5347		44.875	0.73162					44.7425	108.5		44.7984	19.5347		4.4383	0.5
44.8318	19.5468		44.906	0.73218					44.7733	108.7		44.8318	19.5468		4.442	0.4
44.8611	19.5588		44.938	0.73273					44.8049	108.6		44.8611	19.5588		4.4457	0.5
44.8874	19.5709		44.9707	0.73328					44.8365	108.7		44.8874	19.5709		4.4493	0.5
44.9128	19.583		45.0052	0.73384					44.8697	108.9		44.9128	19.583		4.4529	0.4
44.94	19.5951		45.0416	0.73439					44.9056	108.9		44.94	19.5951		4.4564	0.5
44.9699	19.6072		45.0791	0.73494					44.944	109.2		44.9699	19.6072		4.4598	0.4
45.0019	19.6193		45.116	0.7355					44.9836	109.2		45.0019	19.6193		4.4633	0.5
45.0339	19.6313		45.1518	0.73605					45.0223	109.2		45.0339	19.6313		4.4668	0.5
45.0652	19.6434		45.1877	0.73661					45.0588	109.4		45.0652	19.6434		4.4702	0.4
45.0969	19.6554		45.2254	0.73716					45.0931	109.4		45.0969	19.6554		4.4736	0.5
45.1308	19.6675		45.2644	0.73771					45.1272	109.6		45.1308	19.6675		4.4771	0.5
45.1676	19.6795		45.3004	0.73827					45.1628	109.6		45.1676	19.6795		4.4805	0.5
45.2061	19.6915		45.3304	0.73882					45.2005	109.7		45.2061	19.6915		4.4837	0.5
45.2445	19.7035		45.357	0.73937					45.2382	109.8		45.2445	19.7035		4.487	0.5
45.2822	19.7156		45.3846	0.73993					45.2721	109.7		45.2822	19.7156		4.4901	0.5
45.3178	19.7276		45.4155	0.74048					45.3009	109.9		45.3178	19.7276		4.4933	0.5
45.3512	19.7397		45.4481	0.74103					45.3269	109.8		45.3512	19.7397		4.4964	0.5
45.384	19.7517		45.4809	0.74159					45.353	109.7		45.384	19.7517		4.4994	0.5
45.4176	19.7637		45.5149	0.74214					45.3818	109.9		45.4176	19.7637		4.5025	0.5
45.4533	19.7757		45.5508	0.74269					45.4136	109.7		45.4533	19.7757		4.5055	0.5
45.4911	19.7877		45.588	0.74325					45.4465	110		45.4911	19.7877		4.5085	0.5
45.5297	19.7996		45.6251	0.7438					45.4791	110		45.5297	19.7996		4.5114	0.5
45.5656	19.8116		45.6603	0.74435					45.5124	110.1		45.5656	19.8116		4.5144	0.5
45.5962	19.8237		45.6941	0.74491					45.5482	110.3		45.5962	19.8237		4.5173	0.4
45.6221	19.8357		45.7281	0.74546					45.5862	110.2		45.6221	19.8357		4.5202	0.5
45.6464	19.8477		45.7633	0.74601					45.6248	110.5		45.6464	19.8477		4.523	0.5
45.6712	19.8597		45.7992	0.74657					45.6633	110.5		45.6712	19.8597		4.5259	0.5
45.6985	19.8718		45.8321	0.74712					45.6998	110.5		45.6985	19.8718		4.5288	0.5
45.7289	19.8837		45.8601	0.74767					45.7336	110.8		45.7289	19.8837		4.5316	0.5
45.7616	19.8956		45.8857	0.74823					45.7665	110.8		45.7616	19.8956		4.5345	0.5
45.7951	19.9076		45.913	0.74878					45.8008	110.9		45.7951	19.9076		4.5374	0.5
45.8288	19.9195		45.9428	0.74933					45.8373	111.1		45.8288	19.9195		4.5402	0.5
45.8632	19.9315		45.9738	0.74989					45.8746	111		45.8632	19.9315		4.5432	0.5
45.8992	19.9434		46.0054	0.75044					45.9095	111.2		45.8992	19.9434		4.5462	0.5
45.9369	19.9553		46.0388	0.75099					45.9395	111.1		45.9369	19.9553		4.5491	0.5
45.9757	19.9673		46.0745	0.75155					45.9655	111.1		45.9757	19.9673		4.5521	0.5
46.0149	19.9792		46.1123	0.7521					45.9903	111.1		46.0149	19.9792		4.5551	0.5
46.0531	19.9912		46.1501	0.75265					46.0167	111		46.0531	19.9912		4.5581	0.5
46.0894	20.0031		46.1857	0.7532					46.0457	111.1		46.0894	20.0031		4.5611	0.5
46.1244	20.015		46.2198	0.75376					46.0769	111		46.1244	20.015		4.5641	0.5
46.1591	20.027		46.2547	0.75431					46.1089	111.2		46.1591	20.027		4.5672	0.5
46.1944	20.0389		46.2914	0.75486					46.1412	111.3		46.1944	20.0389		4.5704	0.5
46.2306	20.0508		46.3272	0.75542					46.1743	111.2		46.2306	20.0508		4.5737	0.5
46.2666	20.0628		46.3586	0.75597					46.2088	111.5		46.2666	20.0628		4.5769	0.5
46.3005	20.0747		46.3856	0.75652					46.2448	111.5		46.3005	20.0747		4.5802	0.5
46.3309	20.0866		46.4116	0.75707					46.2818	111.7		46.3309	20.0866		4.5836	0.5
46.3581	20.0985		46.4401	0.75763					46.3188	111.9		46.3581	20.0985		4.587	0.5
46.3835	20.1105		46.4716	0.75818					46.3542	111.9		46.3835	20.1105		4.5905	0.5
46.4094	20.1225		46.5047	0.75873					46.3876	112		46.4094	20.1225		4.5941	0.5
46.4374	20.1344		46.5392	0.75929					46.4209	112		46.4374	20.1344		4.5976	0.5
46.4681	20.1462		46.5765	0.75984					46.4558	112.2		46.4681	20.1462		4.6011	0.5
46.501	20.1582		46.6161	0.76039					46.4928	112.3		46.501	20.1582		4.6047	0.5
46.5346	20.1701		46.6561	0.76094					46.5307	112.2		46.5346	20.1701		4.6083	0.5
46.5678	20.182		46.6939	0.7615					46.566	112.4		46.5678	20.182		4.612	0.5
46.6013	20.1939		46.729	0.76205					46.5962	112.3		46.6013	20.1939		4.6159	0.5
46.6366	20.2057		46.7638	0.7626					46.6226	112.4		46.6366	20.2057		4.6197	0.5
46.674	20.2176		46.8003	0.76316					46.6488	112.4		46.674	20.2176		4.6236	0.5
46.7125	20.2295		46.8373	0.76371					46.6773	112.3		46.7125	20.2295		4.6274	0.5
46.7503	20.2413		46.8705	0.76426					46.7089	112.5		46.7503	20.2413		4.6312	0.5
46.7865	20.2532		46.8982	0.76481					46.7418	112.4		46.7865	20.2532		4.635	0.5
46.8204	20.2651		46.9236	0.76537					46.7745	112.5		46.8204	20.2651		4.6388	0.5
46.8527	20.277		46.9505	0.76592					46.8078	112.7		46.8527	20.277		4.6424	0.5
46.8851	20.2888		46.9803	0.76647					46.8432	112.7		46.8851	20.2888		4.6459	0.5
46.9193	20.3007		47.0121	0.76703					46.8808	113		46.9193	20.3007		4.6494	0.5
46.9558	20.3125		47.0446	0.76758					46.9193	113		46.9558	20.3125		4.6527	0.5
46.9941	20.3243		47.0785	0.76813					46.9583	113.2		46.9941	20.3243		4.656	0.5
47.0321	20.3362		47.1142	0.76868					46.9962	113.3		47.0321	20.3362		4.6592	0.5
47.0661	20.348		47.1514	0.76924					47.0319	113.2		47.0661	20.348		4.6624	0.5
47.095	20.3598		47.188	0.76979					47.0664	113.5		47.095	20.3598		4.6656	0.5
47.1209	20.3717		47.2227	0.77034					47.102	113.5		47.1209	20.3717		4.6686	0.5
47.1466	20.3835		47.2563	0.7709					47.1401	113.7		47.1466	20.3835		4.6717	0.5
47.1739	20.3953		47.2905	0.77145					47.1792	113.9		47.1739	20.3953		4.6748	0.5
47.204	20.4071		47.3266	0.772					47.2149	113.7		47.204	20.4071		4.6779	0.5
47.2364	20.4189		47.3628	0.77256					47.2447	113.8		47.2364	20.4189		4.681	0.5
47.2694	20.4307		47.3954	0.77311					47.2703	113.7		47.2694	20.4307		4.6841	0.5
47.3018	20.4425		47.4238	0.77366					47.2948	113.6		47.3018	20.4425		4.6872	0.5
47.3339	20.4543		47.451	0.77421					47.321	113.8		47.3339	20.4543		4.6904	0.5
47.3669	20.4661		47.4807	0.77477					47.3503	113.6		47.3669	20.4661		4.6937	0.5
47.4014	20.4779		47.5133	0.77532					47.3815	113.7		47.4014	20.4779		4.6969	0.5
47.4376	20.4897		47.546	0.77587					47.4132	113.8		47.4376	20.4897		4.7002	0.5
47.4752	20.5015		47.5786	0.77643					47.445	113.7		47.4752	20.5015		4.7036	0.5
47.513	20.5132		47.6127	0.77698					47.4778	114.1		47.513	20.5132		4.7071	0.5
47.5491	20.5251		47.6488	0.77753					47.513	114.1		47.5491	20.5251		4.7105	0.5
47.583	20.5368		47.6859	0.77809					47.5503	114.1		47.583	20.5368		4.714	0.5
47.6158	20.5486		47.7219	0.77864					47.588	114.2		47.6158	20.5486		4.7176	0.5
47.6487	20.5603		47.7557	0.77919					47.6247	114.4		47.6487	20.5603		4.7211	0.5
47.6832	20.5721		47.7888	0.77974					47.66	114.5		47.6832	20.5721		4.7247	0.5
47.7197	20.5839		47.8232	0.7803					47.6941	114.5		47.7197	20.5839		4.7283	0.5
47.7572	20.5956		47.8602	0.78085					47.7281	114.7		47.7572	20.5956		4.7318	0.5
47.7927	20.6073		47.8962	0.7814					47.7631	114.8		47.7927	20.6073		4.7353	0.5
47.824	20.6191		47.9275	0.78196					47.7997	114.8		47.824	20.6191		4.739	0.5
47.8513	20.6308		47.9544	0.78251					47.8365	115		47.8513	20.6308		4.7426	0.5
47.8768	20.6426		47.9803	0.78306					47.8704	114.9		47.8768	20.6426		4.7462	0.5
47.9033	20.6543		48.0083	0.78362					47.8999	115		47.9033	20.6543		4.7498	0.5
47.9321	20.6661		48.0386	0.78417					47.926	114.9		47.9321	20.6661		4.7533	0.5
47.9637	20.6778		48.0704	0.78472					47.952	114.9		47.9637	20.6778		4.7567	0.6
47.9967	20.6896		48.1035	0.78528					47.9806	115.1		47.9967	20.6896		4.7602	0.5
48.0297	20.7013		48.1382	0.78583					48.0123	114.8		48.0297	20.7013		4.7636	0.6
48.0628	20.7129		48.1746	0.78638					48.045	115		48.0628	20.7129		4.7671	0.5
48.0971	20.7246		48.2122	0.78693					48.0773	115.1		48.0971	20.7246		4.7705	0.5
48.1335	20.7364		48.2497	0.78749					48.1095	115.1		48.1335	20.7364		4.7738	0.5
48.1715	20.7481		48.2863	0.78804					48.1435	115.4		48.1715	20.7481		4.7772	0.5
48.2104	20.7598		48.3236	0.78859					48.1812	115.4		48.2104	20.7598		4.7805	0.6
48.2496	20.7715		48.3621	0.78915					48.2211	115.5		48.2496	20.7715		4.7838	0.5
48.2876	20.7832		48.4003	0.7897					48.261	115.7		48.2876	20.7832		4.7871	0.5
48.3235	20.7949		48.4344	0.79025					48.2983	115.7		48.3235	20.7949		4.7904	0.6
48.3578	20.8066		48.4633	0.79081					48.3321	116		48.3578	20.8066		4.7937	0.5
48.3924	20.8183		48.4898	0.79136					48.3642	115.9		48.3924	20.8183		4.797	0.6
48.4287	20.8299		48.5179	0.79191					48.3967	115.9		48.4287	20.8299		4.8003	0.5
48.4669	20.8416		48.5491	0.79247					48.4309	116.2		48.4669	20.8416		4.8036	0.5
48.5057	20.8533		48.5813	0.79302					48.467	116.1		48.5057	20.8533		4.8069	0.6
48.5416	20.8649		48.6141	0.79357					48.5021	116.2		48.5416	20.8649		4.8102	0.5
48.5722	20.8766		48.6488	0.79413					48.5334	116.2		48.5722	20.8766		4.8135	0.6
48.5987	20.8883		48.6853	0.79468					48.5605	116.2		48.5987	20.8883		4.8168	0.5
48.6235	20.8999		48.7225	0.79523					48.5861	116.2		48.6235	20.8999		4.8202	0.5
48.6493	20.9116		48.759	0.79579					48.6126	116.1		48.6493	20.9116		4.8235	0.6
48.6777	20.9233		48.7932	0.79634					48.6414	116.3		48.6777	20.9233		4.8269	0.5
48.7089	20.9349		48.8263	0.79689					48.6726	116.2		48.7089	20.9349		4.8302	0.6
48.7414	20.9466		48.8602	0.79745					48.7049	116.3		48.7414	20.9466		4.8337	0.5
48.7738	20.9582		48.8961	0.798					48.7373	116.4		48.7738	20.9582		4.8371	0.6
48.8058	20.9698		48.9317	0.79855					48.7708	116.4		48.8058	20.9698		4.8405	0.6
48.8387	20.9814		48.9631	0.7991					48.8061	116.6		48.8387	20.9814		4.844	0.5
48.8733	20.9943		48.9902	0.79966					48.8435	116.6		48.8733	20.9943		4.8473	0.6
48.9096	21.0072		49.0161	0.80021					48.8821	116.8		48.9096	21.0072		4.8505	0.5
48.9474	21.0201		49.044	0.80076					48.9203	116.9		48.9474	21.0201		4.8538	0.5
48.9853	21.033		49.0744	0.80132					48.9564	116.9		48.9853	21.033		4.857	0.6
49.0219	21.046		49.1065	0.80187					48.9903	117.2		49.0219	21.046		4.8601	0.5
49.0566	21.059		49.1398	0.80242					49.0239	117.1		49.0566	21.059		4.8633	0.6
49.0897	21.0721		49.1746	0.80298					49.0594	117.3		49.0897	21.0721		4.8666	0.5
49.1226	21.085		49.2107	0.80353					49.0977	117.5		49.1226	21.085		4.8698	0.5
49.1563	21.0979		49.2476	0.80408					49.1368	117.4		49.1563	21.0979		4.873	0.6
49.1908	21.1107		49.2842	0.80464					49.1726	117.6		49.1908	21.1107		4.8761	0.5
49.226	21.1235		49.3193	0.80519					49.2034	117.5		49.226	21.1235		4.8794	0.6
49.261	21.1365		49.3542	0.80574					49.2302	117.5		49.261	21.1365		4.8826	0.5
49.2943	21.1496		49.3905	0.8063					49.2566	117.7		49.2943	21.1496		4.8858	0.5
49.3245	21.1627		49.4275	0.80685					49.2856	117.5		49.3245	21.1627		4.889	0.6
49.3516	21.1757		49.4617	0.8074					49.3177	117.6		49.3516	21.1757		4.8922	0.5
49.3775	21.1886		49.4909	0.80796					49.351	117.6		49.3775	21.1886		4.8955	0.6
49.4042	21.2015		49.5172	0.80851					49.3842	117.7		49.4042	21.2015		4.8989	0.6
49.4336	21.2144		49.5444	0.80906					49.4176	117.9		49.4336	21.2144		4.9023	0.6
49.4656	21.2274		49.575	0.80962					49.4529	117.9		49.4656	21.2274		4.9057	0.6
49.4983	21.2404		49.6079	0.81017					49.4903	118.1		49.4983	21.2404		4.909	0.5
49.5306	21.2535		49.6411	0.81072					49.5282	118.1		49.5306	21.2535		4.9124	0.6
49.5636	21.2665		49.6748	0.81128					49.5651	118.2		49.5636	21.2665		4.9159	0.6
49.5986	21.2794		49.7103	0.81183					49.6	118.4		49.5986	21.2794		4.9193	0.6
49.636	21.2923		49.7477	0.81239					49.6325	118.3		49.636	21.2923		4.9228	0.6
49.6747	21.3052		49.786	0.81294					49.6643	118.5		49.6747	21.3052		4.9264	0.5
49.7135	21.3181		49.8234	0.81349					49.6975	118.4		49.7135	21.3181		4.93	0.6
49.7511	21.3311		49.8596	0.81405					49.7329	118.6		49.7511	21.3311		4.9336	0.6
49.7864	21.3441		49.896	0.8146					49.77	118.7		49.7864	21.3441		4.9371	0.6
49.819	21.3571		49.9336	0.81515					49.8065	118.5		49.819	21.3571		4.9407	0.6
49.8505	21.3701		49.9708	0.81571					49.838	118.7		49.8505	21.3701		4.9442	0.5
49.8832	21.383		50.0033	0.81626					49.8644	118.6		49.8832	21.383		4.9477	0.6
49.9181	21.396		50.0305	0.81681					49.8886	118.6		49.9181	21.396		4.9512	0.6
49.9554	21.4089		50.0557	0.81737					49.9138	118.7		49.9554	21.4089		4.9548	0.6
49.9935	21.4219		50.0825	0.81792					49.9419	118.5		49.9935	21.4219		4.9584	0.6
50.0293	21.4349		50.112	0.81847					49.9727	118.8		50.0293	21.4349		4.9619	0.5
50.0604	21.448		50.1431	0.81903					50.0044	118.7		50.0604	21.448		4.9654	0.6
50.0878	21.461		50.1751	0.81958					50.0364	118.7		50.0878	21.461		4.9689	0.6
50.1136	21.4739		50.2091	0.82013					50.0694	118.9		50.1136	21.4739		4.9723	0.6
50.1399	21.4869		50.2454	0.82069					50.1044	118.9		50.1399	21.4869		4.9758	0.6
50.1685	21.4998		50.2831	0.82124					50.142	119.2		50.1685	21.4998		4.9793	0.6
50.1998	21.5128		50.3206	0.82179					50.1816	119.2		50.1998	21.5128		4.9828	0.6
50.2325	21.5258		50.3562	0.82235					50.2213	119.3		50.2325	21.5258		4.9862	0.6
50.2654	21.5388		50.3909	0.8229					50.2587	119.5		50.2654	21.5388		4.9896	0.6
50.2986	21.5517		50.4267	0.82346					50.2931	119.5		50.2986	21.5517		4.9931	0.6
50.3329	21.5647		50.4637	0.82401					50.3265	119.7		50.3329	21.5647		4.9965	0.6
50.3688	21.5776		50.4994	0.82456					50.3603	119.7		50.3688	21.5776		4.9999	0.6
50.4058	21.5906		50.5308	0.82512					50.3953	119.8		50.4058	21.5906		5.0032	0.6
50.4436	21.6035		50.5589	0.82567					50.4313	119.9		50.4436	21.6035		5.0066	0.6
50.4817	21.6165		50.5868	0.82622					50.4656	119.8		50.4817	21.6165		5.0098	0.6
50.5183	21.6295		50.6169	0.82678					50.4955	120		50.5183	21.6295		5.013	0.6
50.5529	21.6425		50.6486	0.82733					50.5219	119.9		50.5529	21.6425		5.0162	0.6
50.5863	21.6555		50.68	0.82788					50.5475	119.8		50.5863	21.6555		5.0192	0.6
50.6201	21.6685		50.7124	0.82844					50.5752	119.9		50.6201	21.6685		5.0222	0.6
50.6552	21.6815		50.7474	0.82899					50.6067	119.8		50.6552	21.6815		5.0252	0.6
50.6917	21.6945		50.7846	0.82955					50.6406	120		50.6917	21.6945		5.0282	0.6
50.7289	21.7075		50.8217	0.8301					50.6751	120		50.7289	21.7075		5.0312	0.6
50.7646	21.7205		50.8565	0.83065					50.71	120.1		50.7646	21.7205		5.0341	0.6
50.7964	21.7335		50.8892	0.83121					50.7464	120.4		50.7964	21.7335		5.0369	0.6
50.8244	21.7465		50.9217	0.83176					50.7845	120.4		50.8244	21.7465		5.0397	0.6
50.8504	21.7595		50.9562	0.83231					50.8236	120.7		50.8504	21.7595		5.0426	0.6
50.8765	21.7725		50.9925	0.83287					50.8625	120.7		50.8765	21.7725		5.0454	0.6
50.9049	21.7854		51.0267	0.83342					50.899	120.7		50.9049	21.7854		5.0483	0.6
50.9362	21.7984		51.0561	0.83398					50.9329	120.9		50.9362	21.7984		5.051	0.6
50.9687	21.8114		51.0824	0.83453					50.966	120.8		50.9687	21.8114		5.0537	0.6
51.0011	21.8243		51.1092	0.83508					50.9999	121		51.0011	21.8243		5.0564	0.6
51.033	21.8373		51.1388	0.83564					51.0356	121.1		51.033	21.8373		5.0592	0.6
51.0659	21.8503		51.1706	0.83619					51.0726	121		51.0659	21.8503		5.0619	0.6
51.1016	21.8633		51.2036	0.83674					51.1081	121.2		51.1016	21.8633		5.0647	0.6
51.1397	21.8762		51.238	0.8373					51.1393	121		51.1397	21.8762		5.0676	0.6
51.1789	21.8892		51.2744	0.83785					51.1663	121.1		51.1789	21.8892		5.0706	0.6
51.2182	21.9022		51.3116	0.83841					51.1917	121.2		51.2182	21.9022		5.0737	0.6
51.2558	21.9152		51.349	0.83896					51.2185	121		51.2558	21.9152		5.0767	0.6
51.2906	21.9282		51.3858	0.83951					51.2484	121.2		51.2906	21.9282		5.0798	0.6
51.3235	21.9412		51.4224	0.84007					51.2809	121.1		51.3235	21.9412		5.0829	0.6
51.3564	21.9542		51.4602	0.84062					51.3138	121.3		51.3564	21.9542		5.086	0.6
51.3912	21.9671		51.4993	0.84118					51.3463	121.3		51.3912	21.9671		5.0893	0.6
51.4283	21.9801		51.5368	0.84173					51.3789	121.3		51.4283	21.9801		5.0926	0.6
51.4666	21.993		51.5691	0.84228					51.4126	121.5		51.4666	21.993		5.0959	0.6
51.5036	22.006		51.5966	0.84284					51.4485	121.5		51.5036	22.006		5.0992	0.6
51.5361	22.019		51.6233	0.84339					51.4859	121.7		51.5361	22.019		5.1025	0.6
51.5634	22.032		51.6527	0.84394					51.5236	121.8		51.5634	22.032		5.1059	0.6
51.588	22.045		51.6843	0.8445					51.5596	121.8		51.588	22.045		5.1095	0.6
51.6127	22.058		51.7159	0.84505					51.5933	122.1		51.6127	22.058		5.113	0.6
51.6395	22.071		51.7478	0.84561					51.6263	121.9		51.6395	22.071		5.1167	0.6
51.6692	22.0839		51.7819	0.84616					51.6607	122.1		51.6692	22.0839		5.1203	0.6
51.7007	22.0968		51.8182	0.84671					51.6973	122.3		51.7007	22.0968		5.1238	0.6
51.733	22.1098		51.855	0.84727					51.7349	122.3		51.733	22.1098		5.1275	0.6
51.7651	22.1227		51.8902	0.84782					51.7708	122.4		51.7651	22.1227		5.1311	0.6
51.7971	22.1357		51.9234	0.84838					51.8025	122.3		51.7971	22.1357		5.1348	0.6
51.8303	22.1486		51.9565	0.84893					51.8304	122.4		51.8303	22.1486		5.1385	0.6
51.8654	22.1616		51.9916	0.84948					51.8571	122.4		51.8654	22.1616		5.1423	0.6
51.9023	22.1746		52.0289	0.85004					51.8858	122.1		51.9023	22.1746		5.146	0.6
51.9403	22.1875		52.0651	0.85059					51.9174	122.5		51.9403	22.1875		5.1498	0.6
51.9783	22.2005		52.096	0.85115					51.9501	122.4		51.9783	22.2005		5.1534	0.7
52.0148	22.2134		52.1223	0.8517					51.9818	122.4		52.0148	22.2134		5.1571	0.6
52.0494	22.2264		52.148	0.85225					52.0131	122.6		52.0494	22.2264		5.1607	0.6
52.0829	22.2393		52.1761	0.85281					52.0462	122.5		52.0829	22.2393		5.1643	0.6
52.1165	22.2523		52.2067	0.85336					52.0827	122.8		52.1165	22.2523		5.1678	0.6
52.1511	22.2652		52.2386	0.85392					52.1213	122.8		52.1511	22.2652		5.1713	0.7
52.1869	22.2782		52.272	0.85447					52.1604	123		52.1869	22.2782		5.1747	0.6
52.2231	22.2911		52.3073	0.85502					52.1976	123.1		52.2231	22.2911		5.178	0.6
52.2577	22.3041		52.3441	0.85558					52.2316	123.1		52.2577	22.3041		5.1813	0.6
52.2889	22.317		52.3816	0.85613					52.2632	123.3		52.2889	22.317		5.1846	0.6
52.3171	22.3299		52.4182	0.85669					52.2945	123.2		52.3171	22.3299		5.1879	0.7
52.3432	22.3428		52.4534	0.85724					52.328	123.3		52.3432	22.3428		5.1911	0.6
52.3696	22.3558		52.4885	0.85779					52.3643	123.5		52.3696	22.3558		5.1942	0.6
52.3985	22.3687		52.5251	0.85835					52.4012	123.4		52.3985	22.3687		5.1974	0.7
52.4305	22.3816		52.5623	0.8589					52.4343	123.6		52.4305	22.3816		5.2007	0.6
52.4642	22.3946		52.5965	0.85946					52.4622	123.4		52.4642	22.3946		5.2039	0.7
52.4976	22.4075		52.6255	0.86001					52.4872	123.5		52.4976	22.4075		5.2071	0.6
52.5305	22.4204		52.652	0.86057					52.5124	123.5		52.5305	22.4204		5.2103	0.6
52.5642	22.4333		52.6798	0.86112					52.5399	123.4		52.5642	22.4333		5.2136	0.7
52.6001	22.4463		52.7102	0.86167					52.5702	123.5		52.6001	22.4463		5.2168	0.6
52.6383	22.4592		52.7417	0.86223					52.6022	123.4		52.6383	22.4592		5.2201	0.7
52.6777	22.4721		52.7734	0.86278					52.635	123.6		52.6777	22.4721		5.2234	0.6
52.7178	22.485		52.8065	0.86334					52.6685	123.7		52.7178	22.485		5.2267	0.6
52.7564	22.4979		52.8428	0.86389					52.7038	123.7		52.7564	22.4979		5.23	0.7
52.7922	22.5108		52.8822	0.86444					52.7417	124		52.7922	22.5108		5.2333	0.6
52.8264	22.5237		52.9219	0.865					52.781	124		52.8264	22.5237		5.2368	0.7
52.8608	22.5366		52.9586	0.86555					52.8203	124.1		52.8608	22.5366		5.2402	0.6
52.8967	22.5495		52.9931	0.86611					52.8579	124.3		52.8967	22.5495		5.2436	0.6
52.9339	22.5624		53.0281	0.86666					52.8934	124.2		52.9339	22.5624		5.2471	0.7
52.9712	22.5754		53.0653	0.86722					52.9286	124.5		52.9712	22.5754		5.2506	0.6
53.0059	22.5883		53.1017	0.86777					52.9649	124.5		53.0059	22.5883		5.2542	0.7
53.0364	22.6012		53.1331	0.86832					53.0029	124.6		53.0364	22.6012		5.2577	0.6
53.0632	22.6141		53.1597	0.86888					53.0412	124.8		53.0632	22.6141		5.2614	0.6
53.0884	22.627		53.1854	0.86943					53.0763	124.7		53.0884	22.627		5.2649	0.7
53.1143	22.6399		53.2134	0.86999					53.106	124.8		53.1143	22.6399		5.2685	0.6
53.1427	22.6528		53.2443	0.87054					53.1319	124.6		53.1427	22.6528		5.272	0.7
53.1739	22.6657		53.2771	0.8711					53.1573	124.6		53.1739	22.6657		5.2756	0.6
53.2066	22.6786		53.3112	0.87165					53.1852	124.8		53.2066	22.6786		5.2792	0.6
53.2394	22.6915		53.3474	0.8722					53.2169	124.7		53.2394	22.6915		5.2828	0.7
53.2723	22.7044		53.3851	0.87276					53.2505	124.8		53.2723	22.7044		5.2864	0.6
53.3065	22.7173		53.4223	0.87331					53.2837	124.9		53.3065	22.7173		5.29	0.7
53.3425	22.7301		53.4575	0.87387					53.3167	125		53.3425	22.7301		5.2936	0.7
53.3796	22.743		53.4904	0.87442					53.3512	125.1		53.3796	22.743		5.297	0.6
53.417	22.7559		53.523	0.87498					53.3876	125		53.417	22.7559		5.3004	0.7
53.4538	22.7688		53.5578	0.87553					53.4245	125.3		53.4538	22.7688		5.3037	0.6
53.489	22.7817		53.5952	0.87608					53.461	125.3		53.489	22.7817		5.3071	0.7
53.5219	22.7946		53.6315	0.87664					53.4958	125.3		53.5219	22.7946		5.3105	0.7
53.5531	22.8074		53.663	0.87719					53.5287	125.5		53.5531	22.8074		5.3139	0.6
53.5847	22.8203		53.6908	0.87775					53.5608	125.4		53.5847	22.8203		5.3172	0.7
53.6179	22.8332		53.7188	0.8783					53.5938	125.6		53.6179	22.8332		5.3205	0.6
53.6533	22.846		53.7493	0.87886					53.6294	125.6		53.6533	22.846		5.3239	0.7
53.6901	22.8589		53.7808	0.87941					53.6668	125.7		53.6901	22.8589		5.3272	0.7
53.7267	22.8717		53.8121	0.87997					53.7038	126		53.7267	22.8717		5.3307	0.7
53.7607	22.8846		53.8449	0.88052					53.7372	125.8		53.7607	22.8846		5.3341	0.7
53.7907	22.8974		53.8799	0.88107					53.766	125.9		53.7907	22.8974		5.3375	0.6
53.8177	22.9103		53.9163	0.88163					53.7919	125.9		53.8177	22.9103		5.3408	0.7
53.8439	22.9231		53.9524	0.88218					53.818	125.7		53.8439	22.9231		5.3441	0.7
53.8719	22.9359		53.9868	0.88274					53.8468	125.8		53.8719	22.9359		5.3475	0.6
53.9029	22.9488		54.0198	0.88329					53.8783	125.7		53.9029	22.9488		5.3508	0.7
53.936	22.9616		54.0534	0.88385					53.9105	125.9		53.936	22.9616		5.3542	0.6
53.9685	22.9745		54.0894	0.8844					53.9423	126		53.9685	22.9745		5.3575	0.7
54.0003	22.9873		54.127	0.88496					53.9745	125.9		54.0003	22.9873		5.3608	0.7
54.0324	23.0001		54.1608	0.88551					54.0083	126.1		54.0324	23.0001		5.364	0.7
54.0666	23.0129		54.1886	0.88606					54.0439	126.2		54.0666	23.0129		5.3673	0.7
54.1035	23.0257		54.2135	0.88662					54.0809	126.4		54.1035	23.0257		5.3706	0.7
54.1419	23.0386		54.2397	0.88717					54.118	126.4		54.1419	23.0386		5.3739	0.7
54.1808	23.0514		54.2693	0.88773					54.1539	126.4		54.1808	23.0514		5.3771	0.7
54.219	23.0642		54.3019	0.88828					54.1882	126.7		54.219	23.0642		5.3802	0.7
54.2551	23.077		54.3362	0.88884					54.222	126.6		54.2551	23.077		5.3834	0.7
54.2887	23.0899		54.3725	0.88939					54.2567	126.8		54.2887	23.0899		5.3864	0.7
54.3208	23.1027		54.4108	0.88995					54.2935	126.9		54.3208	23.1027		5.3895	0.7
54.353	23.1155		54.4505	0.8905					54.3321	126.9		54.353	23.1155		5.3926	0.7
54.3874	23.1284		54.4899	0.89106					54.3692	127.1		54.3874	23.1284		5.3957	0.7
54.4247	23.1412		54.5273	0.89161					54.4012	126.9		54.4247	23.1412		5.3988	0.7
54.463	23.154		54.5632	0.89217					54.4284	127		54.463	23.154		5.4019	0.7
54.4986	23.1668		54.599	0.89272					54.454	126.9		54.4986	23.1668		5.4051	0.7
54.529	23.1796		54.6355	0.89327					54.4811	126.8		54.529	23.1796		5.4083	0.7
54.5552	23.1925		54.6702	0.89383					54.5109	127		54.5552	23.1925		5.4115	0.7
54.5798	23.2053		54.7002	0.89438					54.5427	126.9		54.5798	23.2053		5.4147	0.7
54.6056	23.2181		54.7266	0.89494					54.5749	127.2		54.6056	23.2181		5.418	0.7
54.6337	23.2309		54.753	0.89549					54.6073	127.2		54.6337	23.2309		5.4213	0.7
54.664	23.2436		54.7822	0.89605					54.6415	127.2		54.664	23.2436		5.4246	0.7
54.6954	23.2564		54.8135	0.8966					54.6782	127.5		54.6954	23.2564		5.4279	0.7
54.727	23.2692		54.8454	0.89716					54.7164	127.4		54.727	23.2692		5.4312	0.7
54.7592	23.282		54.8788	0.89771					54.7552	127.7		54.7592	23.282		5.4346	0.7
54.7929	23.2947		54.9148	0.89827					54.7935	127.8		54.7929	23.2947		5.438	0.7
54.8292	23.3075		54.9524	0.89882					54.8298	127.8		54.8292	23.3075		5.4414	0.7
54.8677	23.3202		54.9893	0.89938					54.8646	128.1		54.8677	23.3202		5.4448	0.7
54.9072	23.333		55.0239	0.89993					54.8997	128		54.9072	23.333		5.4482	0.7
54.9463	23.3457		55.0565	0.90049					54.9371	128.2		54.9463	23.3457		5.4517	0.7
54.9836	23.3585		55.0893	0.90104					54.9762	128.3		54.9836	23.3585		5.4553	0.7
55.0185	23.3713		55.1241	0.9016					55.0135	128.2		55.0185	23.3713		5.459	0.7
55.0522	23.384		55.1606	0.90215					55.0453	128.4		55.0522	23.384		5.4626	0.7
55.0863	23.3968		55.1952	0.9027					55.0717	128.2		55.0863	23.3968		5.4661	0.7
55.1219	23.4096		55.225	0.90326					55.0959	128.2		55.1219	23.4096		5.4697	0.7
55.1593	23.4224		55.2519	0.90381					55.1208	128.2		55.1593	23.4224		5.4732	0.7
55.1968	23.4352		55.2797	0.90437					55.1488	128.1		55.1968	23.4352		5.4767	0.7
55.2318	23.4479		55.3103	0.90492					55.1799	128.2		55.2318	23.4479		5.4803	0.7
55.2624	23.4607		55.3432	0.90548					55.212	128.1		55.2624	23.4607		5.4839	0.7
55.2893	23.4735		55.3765	0.90603					55.2439	128.2		55.2893	23.4735		5.4874	0.7
55.3148	23.4862		55.4101	0.90659					55.2761	128.3		55.3148	23.4862		5.4909	0.7
55.3411	23.499		55.4449	0.90714					55.3103	128.3		55.3411	23.499		5.4943	0.7
55.37	23.5117		55.4813	0.9077					55.3465	128.5		55.37	23.5117		5.4978	0.7
55.4022	23.5244		55.519	0.90825					55.3843	128.5		55.4022	23.5244		5.5013	0.7
55.4361	23.5372		55.5557	0.90881					55.4222	128.7		55.4361	23.5372		5.5047	0.7
55.4696	23.5499		55.5908	0.90936					55.4586	128.9		55.4696	23.5499		5.508	0.7
55.5025	23.5626		55.6258	0.90992					55.4929	128.7		55.5025	23.5626		5.5114	0.7
55.5365	23.5753		55.6623	0.91047					55.5266	129		55.5365	23.5753		5.5148	0.7
55.5731	23.588		55.6983	0.91103					55.5612	128.9		55.5731	23.588		5.518	0.7
55.6114	23.6007		55.7298	0.91158					55.5977	129.2		55.6114	23.6007		5.5213	0.7
55.6504	23.6134		55.7566	0.91214					55.6359	129.3		55.6504	23.6134		5.5246	0.7
55.6889	23.6261		55.7822	0.91269					55.673	129.3		55.6889	23.6261		5.5279	0.7
55.7259	23.6388		55.8102	0.91325					55.7055	129.4		55.7259	23.6388		5.5312	0.7
55.7602	23.6515		55.8408	0.9138					55.7335	129.3		55.7602	23.6515		5.5344	0.7
55.7927	23.6642		55.8727	0.91436					55.7599	129.2		55.7927	23.6642		5.5375	0.7
55.8253	23.6769		55.9057	0.91491					55.7878	129.4		55.8253	23.6769		5.5407	0.7
55.8591	23.6896		55.9409	0.91547					55.819	129.2		55.8591	23.6896		5.5438	0.8
55.894	23.7023		55.978	0.91602					55.8521	129.4		55.894	23.7023		5.5468	0.7
55.9297	23.715		56.0158	0.91658					55.8847	129.3		55.9297	23.715		5.5498	0.7
55.9654	23.7277		56.0531	0.91713					55.9166	129.4		55.9654	23.7277		5.5528	0.7
55.9978	23.7404		56.0891	0.91769					55.9498	129.6		55.9978	23.7404		5.5557	0.7
56.0259	23.7531		56.125	0.91824					55.9851	129.6		56.0259	23.7531		5.5587	0.7
56.0516	23.7657		56.1622	0.9188					56.0218	129.8		56.0516	23.7657		5.5617	0.7
56.0773	23.7784		56.2004	0.91935					56.0584	129.8		56.0773	23.7784		5.5647	0.8
56.1049	23.7911		56.2355	0.91991					56.0934	129.8		56.1049	23.7911		5.5677	0.7
56.1352	23.8038		56.265	0.92046					56.1258	130		56.1352	23.8038		5.5707	0.7
56.1675	23.8164		56.2911	0.92102					56.1565	130		56.1675	23.8164		5.5736	0.8
56.2002	23.8291		56.3176	0.92157					56.1878	130		56.2002	23.8291		5.5764	0.7
56.2323	23.8418		56.3472	0.92213					56.2212	129.9		56.2323	23.8418		5.5793	0.8
56.2646	23.8544		56.3791	0.92268					56.2573	130.3		56.2646	23.8544		5.5822	0.7
56.2985	23.867		56.4117	0.92324					56.2942	130.3		56.2985	23.867		5.5852	0.7
56.3342	23.8797		56.4455	0.92379					56.3285	130.2		56.3342	23.8797		5.5881	0.8
56.3711	23.8923		56.4811	0.92435					56.3584	130.4		56.3711	23.8923		5.5911	0.7
56.4084	23.9049		56.5185	0.9249					56.3848	130.3		56.4084	23.9049		5.5941	0.7
56.4452	23.9176		56.5565	0.92546					56.4108	130.2		56.4452	23.9176		5.5971	0.7
56.4805	23.9302		56.593	0.92601					56.4387	130.4		56.4805	23.9302		5.6001	0.7
56.514	23.9428		56.6272	0.92657					56.4694	130.2		56.514	23.9428		5.6032	0.8
56.5468	23.9555		56.661	0.92712					56.5026	130.3		56.5468	23.9555		5.6062	0.7
56.5802	23.9681		56.6964	0.92768					56.5366	130.4		56.5802	23.9681		5.6092	0.8
56.6149	23.9808		56.7325	0.92823					56.5708	130.5		56.6149	23.9808		5.6123	0.7
56.6512	23.9934		56.7658	0.92879					56.6062	130.6		56.6512	23.9934		5.6155	0.7
56.6883	24.006		56.7943	0.92934					56.6433	130.7		56.6883	24.006		5.6188	0.8
56.7235	24.0187		56.8207	0.9299					56.6818	130.9		56.7235	24.0187		5.622	0.7
56.7549	24.0313		56.8486	0.93045					56.7207	131		56.7549	24.0313		5.6253	0.8
56.7827	24.044		56.8795	0.93101					56.7582	131.2		56.7827	24.044		5.6286	0.8
56.8088	24.0566		56.9115	0.93156					56.7932	131.2		56.8088	24.0566		5.632	0.7
56.836	24.0692		56.9436	0.93212					56.8276	131.2		56.836	24.0692		5.6354	0.8
56.8658	24.0818		56.9773	0.93267					56.8641	131.3		56.8658	24.0818		5.6389	0.7
56.898	24.0944		57.0131	0.93323					56.9036	131.6		56.898	24.0944		5.6425	0.8
56.9313	24.107		57.0503	0.93379					56.9442	131.5		56.9313	24.107		5.6462	0.8
56.9645	24.1196		57.0868	0.93434					56.9811	131.7		56.9645	24.1196		5.6499	0.7
56.9978	24.1322		57.1214	0.9349					57.012	131.7		56.9978	24.1322		5.6537	0.8
57.0328	24.1448		57.1549	0.93545					57.0387	131.7		57.0328	24.1448		5.6574	0.7
57.07	24.1574		57.189	0.93601					57.0641	131.7		57.07	24.1574		5.6612	0.8
57.1088	24.17		57.2253	0.93656					57.0912	131.6		57.1088	24.17		5.6649	0.8
57.1483	24.1826		57.2617	0.93712					57.1213	131.6		57.1483	24.1826		5.6687	0.7
57.1879	24.1952		57.294	0.93767					57.1531	131.4		57.1879	24.1952		5.6724	0.8
57.226	24.2078		57.3218	0.93823					57.1846	131.8		57.226	24.2078		5.6762	0.7
57.2614	24.2203		57.3484	0.93878					57.2159	131.5		57.2614	24.2203		5.6799	0.8
57.2953	24.2329		57.3769	0.93934					57.2485	131.8		57.2953	24.2329		5.6836	0.8
57.3297	24.2455		57.4082	0.93989					57.2833	131.8		57.3297	24.2455		5.6871	0.7
57.3659	24.2581		57.4407	0.94045					57.3193	131.8		57.3659	24.2581		5.6906	0.8
57.4032	24.2707		57.4735	0.941					57.3553	132		57.4032	24.2707		5.6941	0.7
57.4401	24.2833		57.5077	0.94156					57.391	132.1		57.4401	24.2833		5.6975	0.8
57.474	24.2959		57.5439	0.94211					57.4255	132.1		57.474	24.2959		5.7009	0.8
57.5036	24.3084		57.582	0.94267					57.4588	132.3		57.5036	24.3084		5.7043	0.7
57.5295	24.321		57.6204	0.94323					57.4928	132.2		57.5295	24.321		5.7077	0.8
57.5541	24.3336		57.6568	0.94378					57.5294	132.4		57.5541	24.3336		5.711	0.7
57.5795	24.3461		57.6924	0.94434					57.5683	132.5		57.5795	24.3461		5.7143	0.8
57.6072	24.3587		57.7291	0.94489					57.6071	132.5		57.6072	24.3587		5.7176	0.8
57.6373	24.3712		57.7669	0.94545					57.6417	132.7		57.6373	24.3712		5.7208	0.8
57.6689	24.3837		57.8022	0.946					57.67	132.5		57.6689	24.3837		5.7241	0.8
57.7011	24.3963		57.8319	0.94656					57.6946	132.6		57.7011	24.3963		5.7274	0.8
57.7336	24.4088		57.8581	0.94711					57.719	132.5		57.7336	24.4088		5.7306	0.8
57.767	24.4214		57.8846	0.94767					57.7455	132.4		57.767	24.4214		5.7339	0.8
57.8021	24.4339		57.9135	0.94822					57.7749	132.5		57.8021	24.4339		5.7372	0.8
57.8387	24.4464		57.9443	0.94878					57.8062	132.5		57.8387	24.4464		5.7404	0.8
57.8763	24.4589		57.976	0.94933					57.8381	132.5		57.8763	24.4589		5.7437	0.8
57.9138	24.4714		58.0098	0.94989					57.8714	132.6		57.9138	24.4714		5.7471	0.8
57.9502	24.484		58.0461	0.95045					57.9067	132.7		57.9502	24.484		5.7504	0.8
57.9846	24.4965		58.0839	0.951					57.9443	132.9		57.9846	24.4965		5.7538	0.8
58.0179	24.509		58.1213	0.95156					57.9832	132.9		58.0179	24.509		5.7573	0.8
58.0515	24.5215		58.1568	0.95211					58.0218	133.2		58.0515	24.5215		5.7608	0.8
58.0866	24.5341		58.1907	0.95267					58.0582	133.2		58.0866	24.5341		5.7644	0.8
58.1233	24.5466		58.2255	0.95322					58.0928	133.2		58.1233	24.5466		5.768	0.8
58.1605	24.5591		58.2629	0.95378					58.1265	133.5		58.1605	24.5591		5.7716	0.8
58.1968	24.5715		58.3008	0.95433					58.1608	133.3		58.1968	24.5715		5.7752	0.8
58.23	24.584		58.3339	0.95489					58.1966	133.5		58.23	24.584		5.7788	0.8
58.259	24.5965		58.3614	0.95544					58.2341	133.6		58.259	24.5965		5.7824	0.8
58.2853	24.609		58.3872	0.956					58.2701	133.6		58.2853	24.609		5.7861	0.8
58.3112	24.6215		58.4144	0.95656					58.3016	133.8		58.3112	24.6215		5.7897	0.8
58.3391	24.634		58.4445	0.95711					58.3284	133.6		58.3391	24.634		5.7934	0.8
58.37	24.6465		58.4767	0.95767					58.3532	133.6		58.37	24.6465		5.7971	0.8
58.4031	24.6589		58.51	0.95822					58.3793	133.6		58.4031	24.6589		5.8007	0.8
58.4361	24.6714		58.5449	0.95878					58.4086	133.5		58.4361	24.6714		5.8042	0.8
58.4683	24.6839		58.5816	0.95933					58.4408	133.7		58.4683	24.6839		5.8077	0.8
58.5008	24.6963		58.6194	0.95989					58.4743	133.5		58.5008	24.6963		5.8111	0.8
58.5354	24.7089		58.6564	0.96044					58.508	133.7		58.5354	24.7089		5.8144	0.8
58.5728	24.7213		58.6911	0.961					58.5424	133.9		58.5728	24.7213		5.8178	0.8
58.6118	24.7338		58.7237	0.96156					58.5786	133.8		58.6118	24.7338		5.8212	0.8
58.651	24.7463		58.7565	0.96211					58.6162	134.2		58.651	24.7463		5.8245	0.8
58.6886	24.7587		58.7911	0.96267					58.6549	134		58.6886	24.7587		5.8279	0.8
58.7235	24.7712		58.8261	0.96322					58.6931	134.3		58.7235	24.7712		5.8313	0.8
58.7561	24.7837		58.8576	0.96378					58.7289	134.4		58.7561	24.7837		5.8346	0.8
58.7882	24.7961		58.8848	0.96433					58.7628	134.4		58.7882	24.7961		5.8379	0.8
58.8212	24.8086		58.9107	0.96489					58.7965	134.6		58.8212	24.8086		5.8413	0.8
58.8564	24.821		58.9383	0.96545					58.8318	134.6		58.8564	24.821		5.8447	0.8
58.8936	24.8334		58.9686	0.966					58.8691	134.7		58.8936	24.8334		5.8482	0.8
58.9304	24.8459		59.0002	0.96656					58.9062	134.8		58.9304	24.8459		5.8517	0.8
58.9639	24.8583		59.0334	0.96711					58.9397	134.7		58.9639	24.8583		5.8553	0.8
58.9931	24.8707		59.0697	0.96767					58.9685	134.8		58.9931	24.8707		5.8587	0.8
59.0191	24.8831		59.1087	0.96822					58.9942	134.7		59.0191	24.8831		5.8622	0.8
59.0444	24.8955		59.1481	0.96878					59.0201	134.7		59.0444	24.8955		5.8655	0.8
59.071	24.9079		59.1853	0.96933					59.0485	134.7		59.071	24.9079		5.8689	0.8
59.0997	24.9203		59.2206	0.96989					59.08	134.6		59.0997	24.9203		5.8722	0.8
59.1309	24.9327		59.2564	0.97045					59.1131	134.8		59.1309	24.9327		5.8755	0.8
59.163	24.9451		59.2945	0.971					59.1463	134.8		59.163	24.9451		5.8788	0.8
59.1953	24.9576		59.3339	0.97156					59.1798	134.9		59.1953	24.9576		5.8821	0.8
59.2279	24.97		59.3696	0.97211					59.215	135.1		59.2279	24.97		5.8853	0.8
59.2617	24.9824		59.3995	0.97267					59.2522	135		59.2617	24.9824		5.8885	0.8
59.2969	24.9948		59.4266	0.97322					59.2906	135.3		59.2969	24.9948		5.8916	0.8
59.333	25.0072		59.4549	0.97378					59.329	135.3		59.333	25.0072		5.8947	0.8
59.3695	25.0196		59.4857	0.97434					59.3655	135.4		59.3695	25.0196		5.8978	0.8
59.4064	25.032		59.5182	0.97489					59.3994	135.5		59.4064	25.032		5.901	0.8
59.4431	25.0444		59.551	0.97545					59.432	135.4		59.4431	25.0444		5.9041	0.9
59.4789	25.0568		59.5847	0.976					59.4657	135.7		59.4789	25.0568		5.9072	0.8
59.5137	25.0692		59.62	0.97656					59.502	135.7		59.5137	25.0692		5.9103	0.8
59.5488	25.0816		59.6562	0.97711					59.5398	135.8		59.5488	25.0816		5.9135	0.8
59.5856	25.0939		59.692	0.97767					59.5765	135.9		59.5856	25.0939		5.9166	0.8
59.6243	25.1063		59.726	0.97823					59.6084	135.7		59.6243	25.1063		5.9199	0.9
59.6633	25.1187		59.7592	0.97878					59.6356	135.9		59.6633	25.1187		5.9231	0.8
59.6999	25.1311		59.7937	0.97934					59.6609	135.7		59.6999	25.1311		5.9263	0.8
59.7318	25.1435		59.8301	0.97989					59.6878	135.7		59.7318	25.1435		5.9297	0.8
59.7598	25.1559		59.8663	0.98045					59.7174	135.8		59.7598	25.1559		5.933	0.8
59.7863	25.1682		59.8987	0.981					59.7487	135.6		59.7863	25.1682		5.9364	0.9
59.8134	25.1806		59.9268	0.98156					59.7799	135.8		59.8134	25.1806		5.9398	0.8
59.8431	25.1929		59.9536	0.98212					59.8108	135.8		59.8431	25.1929		5.9432	0.8
59.8754	25.2053		59.982	0.98267					59.843	135.8		59.8754	25.2053		5.9466	0.9
59.9084	25.2176		60.0123	0.98323					59.8778	136		59.9084	25.2176		5.9501	0.8
59.9407	25.23		60.043	0.98378					59.9145	135.9		59.9407	25.23		5.9536	0.9
59.9729	25.2424		60.074	0.98434					59.9521	136.2		59.9729	25.2424		5.9571	0.8
60.0067	25.2547		60.1074	0.98489					59.9895	136.3		60.0067	25.2547		5.9606	0.9
60.0428	25.2671		60.1437	0.98545					60.0247	136.4		60.0428	25.2671		5.9641	0.9
60.0801	25.2794		60.1814	0.98601					60.0573	136.6		60.0801	25.2794		5.9677	0.8
60.1176	25.2917		60.2185	0.98656					60.0893	136.4		60.1176	25.2917		5.9712	0.9
60.1545	25.3041		60.2539	0.98712					60.1231	136.6		60.1545	25.3041		5.9748	0.8
60.1906	25.3164		60.2885	0.98767					60.1601	136.7		60.1906	25.3164		5.9782	0.9
60.2245	25.3287		60.325	0.98823					60.1986	136.7		60.2245	25.3287		5.9817	0.9
60.2568	25.341		60.3638	0.98878					60.234	136.9		60.2568	25.341		5.9852	0.8
60.2891	25.3534		60.4002	0.98934					60.2638	136.7		60.2891	25.3534		5.9886	0.9
60.3232	25.3657		60.4304	0.9899					60.2894	136.8		60.3232	25.3657		5.9922	0.8
60.3593	25.378		60.4561	0.99045					60.3143	136.7		60.3593	25.378		5.9956	0.9
60.3968	25.3903		60.4811	0.99101					60.3414	136.6		60.3968	25.3903		5.999	0.9
60.4336	25.4027		60.5089	0.99156					60.3716	136.7		60.4336	25.4027		6.0025	0.8
60.4664	25.415		60.5397	0.99212					60.4036	136.6		60.4664	25.415		6.0059	0.9
60.4942	25.4273		60.5721	0.99268					60.4368	136.9		60.4942	25.4273		6.0093	0.8
60.5191	25.4396		60.6057	0.99323					60.4706	136.9		60.5191	25.4396		6.0127	0.9
60.5443	25.4519		60.6417	0.99379					60.5059	136.9		60.5443	25.4519		6.0162	0.9
60.5715	25.4641		60.6798	0.99434					60.543	137.2		60.5715	25.4641		6.0195	0.8
60.6011	25.4764		60.7189	0.9949					60.5818	137.1		60.6011	25.4764		6.0228	0.9
60.6323	25.4887		60.7566	0.99545					60.6215	137.4		60.6323	25.4887		6.0261	0.9
60.6642	25.501		60.7923	0.99601					60.6604	137.5		60.6642	25.501		6.0294	0.9
60.6957	25.5132		60.8275	0.99657					60.6973	137.5		60.6957	25.5132		6.0328	0.9
60.7275	25.5255		60.8634	0.99712					60.7329	137.8		60.7275	25.5255		6.0361	0.8
60.7608	25.5378		60.8993	0.99768					60.7687	137.7		60.7608	25.5378		6.0394	0.9
60.7962	25.5501		60.9322	0.99823					60.806	137.9		60.7962	25.5501		6.0427	0.9
60.8336	25.5624		60.9607	0.99879					60.8442	138		60.8336	25.5624		6.0459	0.9
60.8724	25.5747		60.9871	0.99935					60.88	137.9		60.8724	25.5747		6.0491	0.9
60.9107	25.5869		61.0147	0.9999					60.911	138.1		60.9107	25.5869		6.0523	0.9
60.9466	25.5992		61.045	1.00046					60.9376	137.9		60.9466	25.5992		6.0555	0.9
60.9806	25.6115		61.0767	1.00101					60.9625	137.9		60.9806	25.6115		6.0587	0.9
61.0139	25.6237		61.1094	1.00157					60.9885	137.9		61.0139	25.6237		6.0618	0.9
61.0483	25.636		61.1441	1.00213					61.0174	137.7		61.0483	25.636		6.0649	0.9
61.0845	25.6482		61.1815	1.00268					61.0488	137.9		61.0845	25.6482		6.0679	0.9
61.1218	25.6604		61.2199	1.00324					61.081	137.8		61.1218	25.6604		6.071	0.9
61.159	25.6727		61.2568	1.00379					61.1133	138		61.159	25.6727		6.074	0.9
61.1936	25.6849		61.2911	1.00435					61.1467	138.1		61.1936	25.6849		6.0769	0.9
61.2235	25.6972		61.3244	1.00491					61.1823	138.1		61.2235	25.6972		6.0798	0.9
61.2498	25.7094		61.3588	1.00546					61.2195	138.4		61.2498	25.7094		6.0828	0.9
61.2748	25.7217		61.3952	1.00602					61.2569	138.3		61.2748	25.7217		6.0857	0.9
61.3013	25.7339		61.4317	1.00657					61.293	138.5		61.3013	25.7339		6.0886	0.9
61.3307	25.7462		61.4642	1.00713					61.327	138.6		61.3307	25.7462		6.0915	0.9
61.3633	25.7584		61.4923	1.00769					61.359	138.5		61.3633	25.7584		6.0945	0.9
61.3973	25.7706		61.5194	1.00824					61.3908	138.7		61.3973	25.7706		6.0975	0.9
61.4311	25.7828		61.5485	1.0088					61.4241	138.6		61.4311	25.7828		6.1005	0.9
61.465	25.7951		61.5801	1.00935					61.46	138.8		61.465	25.7951		6.1034	0.9
61.5005	25.8073		61.6124	1.00991					61.4976	138.9		61.5005	25.8073		6.1064	0.9
61.5383	25.8195		61.6452	1.01047					61.5338	138.9		61.5383	25.8195		6.1094	0.9
61.5778	25.8317		61.6794	1.01102					61.5652	139		61.5778	25.8317		6.1124	0.9
61.6177	25.8439		61.7152	1.01158					61.5926	138.8		61.6177	25.8439		6.1155	0.9
61.6564	25.8561		61.7518	1.01213					61.6189	138.8		61.6564	25.8561		6.1186	0.9
61.6929	25.8683		61.7875	1.01269					61.6466	138.9		61.6929	25.8683		6.1217	0.9
61.7268	25.8805		61.8214	1.01325					61.6772	138.8		61.7268	25.8805		6.1248	0.9
61.7597	25.8927		61.855	1.0138					61.7097	139		61.7597	25.8927		6.1279	0.9
61.7933	25.9049		61.89	1.01436					61.7424	138.9		61.7933	25.9049		6.131	0.9
61.829	25.9171		61.9264	1.01492					61.7753	139		61.829	25.9171		6.1343	0.9
61.8668	25.9293		61.9608	1.01547					61.8096	139.1		61.8668	25.9293		6.1375	0.9
61.9047	25.9415		61.9903	1.01603					61.8461	139.1		61.9047	25.9415		6.1407	0.9
61.9392	25.9537		62.0163	1.01658					61.8844	139.4		61.9392	25.9537		6.144	0.9
61.9685	25.9659		62.043	1.01714					61.923	139.4		61.9685	25.9659		6.1472	0.9
61.9938	25.978		62.0724	1.0177					61.96	139.5		61.9938	25.978		6.1506	0.9
62.0179	25.9902		62.1041	1.01825					61.9946	139.6		62.0179	25.9902		6.154	0.9
62.0429	26.0023		62.1365	1.01881					62.0275	139.6		62.0429	26.0023		6.1576	0.9
62.0707	26.0145		62.17	1.01936					62.0608	139.8		62.0707	26.0145		6.1612	0.9
62.1017	26.0267		62.2057	1.01992					62.0957	139.8		62.1017	26.0267		6.1649	0.9
62.1346	26.0389		62.2434	1.02048					62.1325	139.9		62.1346	26.0389		6.1686	0.9
62.1679	26.051		62.2824	1.02103					62.1695	140		62.1679	26.051		6.1722	0.9
62.2012	26.0631		62.3208	1.02159					62.2029	139.9		62.2012	26.0631		6.176	0.9
62.2355	26.0753		62.3579	1.02215					62.2316	140		62.2355	26.0753		6.1799	0.9
62.2714	26.0874		62.3957	1.0227					62.2576	139.9		62.2714	26.0874		6.1837	0.9
62.3088	26.0996		62.4353	1.02326					62.2841	139.9		62.3088	26.0996		6.1874	0.9
62.3467	26.1117		62.4733	1.02381					62.3132	139.9		62.3467	26.1117		6.1912	0.9
62.384	26.1238		62.5052	1.02437					62.3442	139.8		62.384	26.1238		6.1949	1
62.4197	26.1359		62.5319	1.02493					62.3754	139.9		62.4197	26.1359		6.1987	0.9
62.453	26.148		62.5575	1.02548					62.4063	139.9		62.453	26.148		6.2024	0.9
62.4853	26.1601		62.5856	1.02604					62.4383	140		62.4853	26.1601		6.206	0.9
62.5177	26.1722		62.6167	1.0266					62.4728	140.1		62.5177	26.1722		6.2096	0.9
62.5524	26.1843		62.6488	1.02715					62.5096	140.1		62.5524	26.1843		6.213	1
62.5897	26.1965		62.6814	1.02771					62.5479	140.3		62.5897	26.1965		6.2164	0.9
62.6285	26.2086		62.7157	1.02826					62.5867	140.4		62.6285	26.2086		6.2196	0.9
62.6663	26.2207		62.7517	1.02882					62.6242	140.5		62.6663	26.2207		6.2227	1
62.6999	26.2328		62.7889	1.02938					62.6597	140.7		62.6999	26.2328		6.2259	0.9
62.7289	26.2449		62.8255	1.02993					62.6947	140.7		62.7289	26.2449		6.229	1
62.7553	26.257		62.8604	1.03049					62.7314	140.9		62.7553	26.257		6.2321	0.9
62.7816	26.2691		62.894	1.03105					62.7704	141		62.7816	26.2691		6.2351	1
62.81	26.2811		62.9283	1.0316					62.8096	141		62.81	26.2811		6.238	0.9
62.8418	26.2932		62.9644	1.03216					62.8445	141.1		62.8418	26.2932		6.2411	0.9
62.8753	26.3053		62.9996	1.03271					62.8737	140.9		62.8753	26.3053		6.2442	1
62.9083	26.3173		63.0301	1.03327					62.8993	141		62.9083	26.3173		6.2474	0.9
62.9406	26.3294		63.0566	1.03383					62.9245	140.9		62.9406	26.3294		6.2505	1
62.9732	26.3415		63.0827	1.03438					62.952	140.8		62.9732	26.3415		6.2536	0.9
63.0075	26.3535		63.1113	1.03494					62.9825	141		63.0075	26.3535		6.2568	0.9
63.044	26.3656		63.1421	1.0355					63.0147	140.9		63.044	26.3656		6.2601	1
63.0815	26.3776		63.1735	1.03605					63.0474	141		63.0815	26.3776		6.2634	0.9
63.1189	26.3897		63.2059	1.03661					63.0805	141.1		63.1189	26.3897		6.2668	1
63.1551	26.4017		63.241	1.03716					63.1155	141.1		63.1551	26.4017		6.2702	1
63.1892	26.4138		63.2787	1.03772					63.1524	141.3		63.1892	26.4138		6.2736	1
63.2212	26.4258		63.317	1.03828					63.1904	141.4		63.2212	26.4258		6.2771	1
63.2521	26.4379		63.3534	1.03883					63.228	141.6		63.2521	26.4379		6.2806	0.9
63.2844	26.45		63.3875	1.03939					63.2644	141.6		63.2844	26.45		6.2841	1
63.3188	26.462		63.4213	1.03995					63.2984	141.6		63.3188	26.462		6.2876	1
63.3556	26.4741		63.4573	1.0405					63.3311	141.8		63.3556	26.4741		6.291	0.9
63.3932	26.4861		63.495	1.04106					63.3645	141.6		63.3932	26.4861		6.2945	1
63.4282	26.4982		63.5304	1.04162					63.3999	141.9		63.4282	26.4982		6.298	0.9
63.4581	26.5102		63.5604	1.04217					63.4366	141.9		63.4581	26.5102		6.3016	1
63.484	26.5222		63.5869	1.04273					63.4726	141.9		63.484	26.5222		6.305	1
63.5084	26.5343		63.6138	1.04329					63.5053	142.1		63.5084	26.5343		6.3085	0.9
63.534	26.5463		63.6434	1.04384					63.5337	141.9		63.534	26.5463		6.312	1
63.562	26.5583		63.6755	1.0444					63.5598	141.9		63.562	26.5583		6.3155	1
63.5927	26.5703		63.7089	1.04495					63.5864	141.9		63.5927	26.5703		6.319	1
63.625	26.5823		63.7434	1.04551					63.6157	141.8		63.625	26.5823		6.3226	1
63.6575	26.5943		63.7793	1.04607					63.6477	142		63.6575	26.5943		6.3264	0.9
63.6901	26.6063		63.8161	1.04662					63.6802	141.8		63.6901	26.6063		6.33	1
63.7237	26.6183		63.8525	1.04718					63.7118	142		63.7237	26.6183		6.3335	0.9
63.7595	26.6303		63.8877	1.04774					63.7439	142.1		63.7595	26.6303		6.3369	1
63.7971	26.6423		63.9223	1.04829					63.7782	142.1		63.7971	26.6423		6.3403	1
63.8359	26.6543		63.9579	1.04885					63.8148	142.4		63.8359	26.6543		6.3438	1
63.875	26.6663		63.9951	1.04941					63.8523	142.3		63.875	26.6663		6.3472	1
63.9132	26.6783		64.0319	1.04996					63.8895	142.5		63.9132	26.6783		6.3505	1
63.9496	26.6903		64.0644	1.05052					63.9245	142.5		63.9496	26.6903		6.3539	1
63.9848	26.7023		64.0922	1.05108					63.9572	142.4		63.9848	26.7023		6.3573	1
64.0203	26.7144		64.1185	1.05163					63.9888	142.7		64.0203	26.7144		6.3607	1
64.0573	26.7264		64.1466	1.05219					64.0218	142.5		64.0573	26.7264		6.3641	1
64.0956	26.7384		64.1774	1.05275					64.057	142.8		64.0956	26.7384		6.3674	1
64.1331	26.7504		64.2094	1.0533					64.094	142.9		64.1331	26.7504		6.3706	1
64.1677	26.7624		64.242	1.05386					64.1299	142.8		64.1677	26.7624		6.3739	1
64.1982	26.7744		64.2768	1.05442					64.1617	142.9		64.1982	26.7744		6.3772	1
64.2253	26.7864		64.3138	1.05497					64.1895	142.8		64.2253	26.7864		6.3805	1
64.251	26.7984		64.352	1.05553					64.2156	142.9		64.251	26.7984		6.3838	1
64.2777	26.8103		64.3894	1.05609					64.243	142.9		64.2777	26.8103		6.3872	1
64.307	26.8223		64.4252	1.05664					64.2734	142.7		64.307	26.8223		6.3903	1
64.3393	26.8342		64.4601	1.0572					64.3063	143		64.3393	26.8342		6.3936	1
64.3732	26.8462		64.4964	1.05776					64.3397	142.9		64.3732	26.8462		6.3968	1
64.4069	26.8582		64.5342	1.05831					64.3736	143		64.4069	26.8582		6.4	1
64.4404	26.8702		64.5694	1.05887					64.409	143.2		64.4404	26.8702		6.4033	1
64.4753	26.8821		64.5988	1.05943					64.4462	143.2		64.4753	26.8821		6.4065	1
64.5119	26.8941		64.6245	1.05998					64.4846	143.4		64.5119	26.8941		6.4097	1
64.5496	26.906		64.6509	1.06054					64.5235	143.5		64.5496	26.906		6.4128	1
64.5873	26.918		64.6803	1.0611					64.5614	143.6		64.5873	26.918		6.4159	1
64.6239	26.9299		64.7118	1.06165					64.5967	143.7		64.6239	26.9299		6.4191	1
64.6582	26.9418		64.7436	1.06221					64.6301	143.7		64.6582	26.9418		6.4223	1
64.6904	26.9537		64.7758	1.06277					64.664	143.9		64.6904	26.9537		6.4255	1
64.7216	26.9657		64.8097	1.06332					64.7004	143.8		64.7216	26.9657		6.4288	1
64.7535	26.9776		64.8457	1.06388					64.7388	144		64.7535	26.9776		6.432	1
64.7871	26.9896		64.883	1.06444					64.776	144.1		64.7871	26.9896		6.4352	1
64.8228	27.0015		64.9192	1.06499					64.8084	143.9		64.8228	27.0015		6.4382	1
64.86	27.0134		64.9533	1.06555					64.8358	144.1		64.86	27.0134		6.4414	1
64.8963	27.0254		64.9863	1.06611					64.8609	143.9		64.8963	27.0254		6.4445	1
64.9285	27.0373		65.0204	1.06666					64.8869	143.9		64.9285	27.0373		6.4477	1
64.9561	27.0492		65.0561	1.06722					64.9161	143.9		64.9561	27.0492		6.4509	1
64.9811	27.0611		65.0903	1.06778					64.9482	143.8		64.9811	27.0611		6.4541	1
65.0061	27.073		65.1201	1.06833					64.9811	144		65.0061	27.073		6.4574	1
65.0331	27.0849		65.147	1.06889					65.0134	144		65.0331	27.0849		6.4607	1
65.0632	27.0968		65.1748	1.06945					65.0459	144.1		65.0632	27.0968		6.464	1
65.0955	27.1087		65.206	1.07					65.0799	144.2		65.0955	27.1087		6.4674	1
65.1286	27.1205		65.2395	1.07056					65.1155	144.2		65.1286	27.1205		6.4709	1
65.1617	27.1324		65.2739	1.07112					65.1519	144.5		65.1617	27.1324		6.4743	1
65.195	27.1443		65.3094	1.07167					65.1885	144.4		65.195	27.1443		6.4777	1.1
65.2297	27.1562		65.3466	1.07223					65.2242	144.5		65.2297	27.1562		6.4811	1
65.2665	27.1681		65.3848	1.07279					65.2588	144.7		65.2665	27.1681		6.4845	1
65.3045	27.1799		65.4225	1.07334					65.2928	144.6		65.3045	27.1799		6.4879	1.1
65.3427	27.1918		65.4583	1.0739					65.3281	144.9		65.3427	27.1918		6.4914	1
65.3801	27.2037		65.4933	1.07446					65.3655	144.8		65.3801	27.2037		6.4948	1.1
65.4156	27.2156		65.5295	1.07501					65.4037	144.9		65.4156	27.2156		6.4984	1
65.4494	27.2275		65.5677	1.07557					65.4398	145.1		65.4494	27.2275		6.502	1
65.4823	27.2394		65.6047	1.07613					65.4708	144.9		65.4823	27.2394		6.5056	1.1
65.5159	27.2512		65.6364	1.07668					65.4976	145		65.5159	27.2512		6.5091	1
65.5509	27.2631		65.6638	1.07724					65.5229	144.8		65.5509	27.2631		6.5127	1
65.5877	27.275		65.691	1.0778					65.5497	144.8		65.5877	27.275		6.5163	1
65.6252	27.2868		65.7205	1.07836					65.5795	144.9		65.6252	27.2868		6.5198	1
65.6605	27.2987		65.7516	1.07891					65.6113	144.8		65.6605	27.2987		6.5233	1.1
65.6917	27.3105		65.7829	1.07947					65.6434	145		65.6917	27.3105		6.5268	1
65.7189	27.3224		65.8146	1.08003					65.6753	145		65.7189	27.3224		6.5303	1.1
65.7446	27.3342		65.8478	1.08058					65.7084	145		65.7446	27.3342		6.5338	1.1
65.7713	27.346		65.8829	1.08114					65.7435	145.2		65.7713	27.346		6.5373	1
65.8008	27.3579		65.9189	1.0817					65.7807	145.2		65.8008	27.3579		6.5408	1.1
65.833	27.3697		65.9545	1.08225					65.8195	145.4		65.833	27.3697		6.5443	1
65.8664	27.3816		65.989	1.08281					65.8578	145.5		65.8664	27.3816		6.5478	1.1
65.8996	27.3935		66.0234	1.08337					65.8938	145.5		65.8996	27.3935		6.5512	1.1
65.9334	27.4053		66.0591	1.08393					65.9281	145.7		65.9334	27.4053		6.5546	1
65.9693	27.4171		66.0959	1.08448					65.962	145.7		65.9693	27.4171		6.558	1.1
66.0073	27.429		66.1309	1.08504					65.997	145.8		66.0073	27.429		6.5614	1.1
66.0458	27.4408		66.1613	1.0856					66.0331	145.9		66.0458	27.4408		6.5648	1.1
66.084	27.4526		66.1883	1.08615					66.0688	145.9		66.084	27.4526		6.5682	1.1
66.1213	27.4644		66.2156	1.08671					66.1012	146		66.1213	27.4644		6.5717	1
66.1565	27.4763		66.245	1.08727					66.1295	145.8		66.1565	27.4763		6.5752	1.1
66.1895	27.4881		66.276	1.08782					66.155	145.9		66.1895	27.4881		6.5787	1.1
66.222	27.4999		66.3071	1.08838					66.1802	145.8		66.222	27.4999		6.5821	1.1
66.2558	27.5117		66.3396	1.08894					66.2078	145.7		66.2558	27.5117		6.5853	1.1
66.2923	27.5235		66.375	1.0895					66.2387	145.8		66.2923	27.5235		6.5886	1.1
66.3303	27.5353		66.4129	1.09005					66.2714	145.8		66.3303	27.5353		6.5918	1.1
[truncated: 60,308 more rows]

## Sheet: Fig. 2e
	T-ECH			Pre T-ECH			PAA
	Strain (%)	Stress (MPa)		Strain (%)	Stress (MPa)		Strain (%)	Stress (MPa)
	0	-1.92308e-05		0	0.000149083		0	-4.01405e-05
	0	3.84615e-05		0	-1.14679e-05		0	-1.00351e-05
	0	0.000173077		0	-0.000126147		0	6.02107e-05
	0	9.61538e-05		0	-3.44037e-05		0	2.50878e-05
	0.00714	0.000115385		0.00333	0.000149083		0	5.01756e-05
	0.00714	7.69231e-05		0.00333	0		0	-1.00351e-05
	0.00714	-7.69231e-05		0.00333	5.73394e-05		0	-2.50878e-05
	0.00714	-5.76923e-05		0.00333	5.73394e-05		0	-4.51581e-05
	0.00714	-3.84615e-05		0.00333	-6.88073e-05		0	-5.51932e-05
	0.00714	7.69231e-05		0.00333	-5.73394e-05		0	3.01054e-05
	0.00714	7.69231e-05		0.00333	-2.29358e-05		0	5.01756e-05
	0.00714	0.000115385		0.00667	-4.58716e-05		0	3.51229e-05
	0.00714	9.61538e-05		0.00667	6.88073e-05		0.00222	4.01405e-05
	0.00714	-3.84615e-05		0.00667	5.73394e-05		0.00222	-5.01756e-05
	0.00714	0		0.00667	6.88073e-05		0.00222	-2.50878e-05
	0.00714	-1.92308e-05		0.00667	-3.44037e-05		0.00222	-5.01756e-05
	0.00714	-3.84615e-05		0.01	-4.58716e-05		0.00222	1.00351e-05
	0.00714	0.000115385		0.01	-1.14679e-05		0.00222	3.01054e-05
	0.00714	9.61538e-05		0.01	-3.44037e-05		0.00222	2.00702e-05
	0.00714	0.000134615		0.01	2.29358e-05		0.00222	1.00351e-05
	0.00714	7.69231e-05		0.01	5.73394e-05		0.00222	1.50527e-05
	0.00714	-1.92308e-05		0.01333	1.14679e-05		0.00444	-4.01405e-05
	0.00714	1.92308e-05		0.01333	3.44037e-05		0.00444	1.00351e-05
	0.01429	-3.84615e-05		0.01333	-3.44037e-05		0.00444	-4.01405e-05
	0.01429	7.69231e-05		0.01333	-4.58716e-05		0.00444	1.50527e-05
	0.01429	5.76923e-05		0.01667	-2.29358e-05		0.00444	1.00351e-05
	0.01429	7.69231e-05		0.01667	2.29358e-05		0.00444	3.51229e-05
	0.01429	0.000115385		0.01667	3.44037e-05		0.00444	-2.50878e-05
	0.01429	-1.92308e-05		0.01667	1.14679e-05		0.00667	2.50878e-05
	0.01429	5.76923e-05		0.02	1.14679e-05		0.00667	-6.52283e-05
	0.01429	1.92308e-05		0.02	-4.58716e-05		0.00667	5.01756e-06
	0.01429	-1.92308e-05		0.02	-4.58716e-05		0.00667	-5.01756e-06
	0.01429	9.61538e-05		0.02333	0		0.00889	0
	0.01429	7.69231e-05		0.02333	-2.29358e-05		0.00889	1.50527e-05
	0.01429	0.000134615		0.02333	3.44037e-05		0.00889	1.50527e-05
	0.01429	5.76923e-05		0.02667	2.29358e-05		0.00889	-1.50527e-05
	0.02143	0		0.02667	-2.29358e-05		0.01111	2.50878e-05
	0.02143	1.92308e-05		0.03	0		0.01111	-5.01756e-05
	0.02143	-3.84615e-05		0.03	-2.29358e-05		0.01111	2.00702e-05
	0.02143	7.69231e-05		0.03	1.14679e-05		0.01111	-1.50527e-05
	0.02143	9.61538e-05		0.03333	-2.29358e-05		0.01333	1.00351e-05
	0.02143	5.76923e-05		0.03333	-4.58716e-05		0.01333	3.51229e-05
	0.02143	0.000134615		0.03667	2.29358e-05		0.01333	5.01756e-06
	0.02143	1.92308e-05		0.03667	-2.29358e-05		0.01556	-1.00351e-05
	0.02143	7.69231e-05		0.04	2.29358e-05		0.01556	1.50527e-05
	0.02143	5.76923e-05		0.04	1.14679e-05		0.01556	-4.51581e-05
	0.02143	0		0.04333	-3.44037e-05		0.01556	2.50878e-05
	0.02857	5.76923e-05		0.04333	-1.14679e-05		0.01778	5.01756e-06
	0.02857	3.84615e-05		0.04333	-2.29358e-05		0.01778	1.00351e-05
	0.02857	7.69231e-05		0.04667	3.44037e-05		0.02	1.50527e-05
	0.02857	7.69231e-05		0.04667	1.14679e-05		0.02	-1.50527e-05
	0.02857	-1.92308e-05		0.05	2.29358e-05		0.02	5.01756e-06
	0.02857	9.61538e-05		0.05333	3.44037e-05		0.02222	-5.01756e-06
	0.03571	5.76923e-05		0.05333	-4.58716e-05		0.02222	-5.01756e-06
	0.03571	0.000115385		0.05667	1.14679e-05		0.02444	-2.00702e-05
	0.03571	7.69231e-05		0.05667	0		0.02444	-5.01756e-06
	0.03571	5.76923e-05		0.06	-3.44037e-05		0.02667	5.01756e-06
	0.03571	0.000134615		0.06	3.44037e-05		0.02667	2.50878e-05
	0.04286	5.76923e-05		0.06333	-1.14679e-05		0.02889	-1.50527e-05
	0.04286	5.76923e-05		0.06667	2.29358e-05		0.02889	1.00351e-05
	0.04286	9.61538e-05		0.06667	0		0.03111	-5.01756e-06
	0.04286	5.76923e-05		0.07	0		0.03111	1.00351e-05
	0.04286	9.61538e-05		0.07333	3.44037e-05		0.03333	-2.00702e-05
	0.05	1.92308e-05		0.07333	-1.14679e-05		0.03333	1.00351e-05
	0.05	7.69231e-05		0.07667	0		0.03556	-5.01756e-06
	0.05	9.61538e-05		0.08	1.14679e-05		0.03556	1.00351e-05
	0.05714	3.84615e-05		0.08333	-2.29358e-05		0.03778	5.01756e-06
	0.05714	7.69231e-05		0.08333	3.44037e-05		0.04	2.00702e-05
	0.05714	5.76923e-05		0.08667	0		0.04	-5.01756e-06
	0.05714	1.92308e-05		0.09	2.29358e-05		0.04222	2.00702e-05
	0.06429	0.000115385		0.09333	-1.14679e-05		0.04222	-1.00351e-05
	0.06429	7.69231e-05		0.09333	-5.73394e-05		0.04444	5.01756e-06
	0.06429	0.000115385		0.09667	0		0.04667	-1.00351e-05
	0.07143	7.69231e-05		0.1	-2.29358e-05		0.04667	1.00351e-05
	0.07143	7.69231e-05		0.10333	1.14679e-05		0.04889	-5.01756e-06
	0.07143	0.000134615		0.10667	3.44037e-05		0.05111	0
	0.07857	7.69231e-05		0.10667	1.14679e-05		0.05333	5.01756e-06
	0.07857	0.000134615		0.11	3.44037e-05		0.05333	0
	0.07857	0.000115385		0.11333	-1.14679e-05		0.05556	-1.00351e-05
	0.08571	9.61538e-05		0.11667	3.44037e-05		0.05778	-1.00351e-05
	0.08571	0.000134615		0.12	3.44037e-05		0.06	-2.00702e-05
	0.09286	5.76923e-05		0.12333	0		0.06222	5.01756e-06
	0.09286	0.000134615		0.12667	4.58716e-05		0.06222	5.01756e-06
	0.09286	0.000115385		0.13	-1.14679e-05		0.06444	0
	0.1	7.69231e-05		0.13333	1.14679e-05		0.06667	1.50527e-05
	0.1	0.000153846		0.13667	2.29358e-05		0.06889	-5.01756e-06
	0.1	9.61538e-05		0.13667	-3.44037e-05		0.07111	-1.00351e-05
	0.10714	0.000153846		0.14	2.29358e-05		0.07333	1.50527e-05
	0.10714	9.61538e-05		0.14333	-2.29358e-05		0.07556	-3.01054e-05
	0.10714	9.61538e-05		0.14667	1.14679e-05		0.07778	1.00351e-05
	0.11429	0.000115385		0.15	2.29358e-05		0.08	5.01756e-06
	0.11429	7.69231e-05		0.15333	1.14679e-05		0.08222	-5.01756e-06
	0.11429	0.000153846		0.15667	5.73394e-05		0.08444	1.50527e-05
	0.12143	0.000115385		0.16	-1.14679e-05		0.08667	-2.50878e-05
	0.12143	0.000173077		0.16333	0		0.08889	1.50527e-05
	0.12143	0.000211538		0.16667	3.44037e-05		0.09111	-1.50527e-05
	0.12857	0.000134615		0.17	-4.58716e-05		0.09333	-2.50878e-05
	0.12857	0.000173077		0.17333	1.14679e-05		0.09556	1.00351e-05
	0.12857	0.000153846		0.17667	-1.14679e-05		0.09778	-2.00702e-05
	0.13571	0.000115385		0.18	1.14679e-05		0.1	0
	0.13571	0.000134615		0.18333	2.29358e-05		0.10222	1.50527e-05
	0.13571	0.000115385		0.18667	-2.29358e-05		0.10444	-1.50527e-05
	0.14286	0.000211538		0.19	1.14679e-05		0.10667	2.50878e-05
	0.14286	0.000153846		0.19333	-2.29358e-05		0.10889	-1.00351e-05
	0.14286	0.000173077		0.19667	-1.14679e-05		0.11333	1.00351e-05
	0.14286	0.000211538		0.2	3.44037e-05		0.11556	5.01756e-06
	0.15	0.000153846		0.20333	-2.29358e-05		0.11778	-5.01756e-06
	0.15	0.000173077		0.20667	3.44037e-05		0.12	0
	0.15	0.000153846		0.21	1.14679e-05		0.12222	-5.01756e-06
	0.15	0.000134615		0.21333	0		0.12444	-5.01756e-06
	0.15714	0.000230769		0.21667	3.44037e-05		0.12667	1.00351e-05
	0.15714	0.000173077		0.22	-3.44037e-05		0.13111	-1.50527e-05
	0.15714	0.000192308		0.22333	1.14679e-05		0.13333	5.01756e-06
	0.15714	0.000134615		0.22667	-1.14679e-05		0.13556	-2.00702e-05
	0.15714	0.000115385		0.23	-1.14679e-05		0.13778	5.01756e-06
	0.16429	0.000173077		0.23333	5.73394e-05		0.14	0
	0.16429	0.000153846		0.23667	0		0.14444	-1.50527e-05
	0.16429	0.000230769		0.24	2.29358e-05		0.14667	0
	0.16429	0.000192308		0.24333	-1.14679e-05		0.14889	5.01756e-06
	0.16429	0.000153846		0.24667	-3.44037e-05		0.15111	0
	0.16429	0.000211538		0.24667	1.14679e-05		0.15333	5.01756e-06
	0.17143	0.000153846		0.25	-1.14679e-05		0.15778	-1.50527e-05
	0.17143	0.000211538		0.25333	1.14679e-05		0.16	1.50527e-05
	0.17143	0.000211538		0.25667	0		0.16222	-1.00351e-05
	0.17143	0.000192308		0.26	-3.44037e-05		0.16444	-5.01756e-06
	0.17143	0.000230769		0.26333	1.14679e-05		0.16889	0
	0.17143	0.000173077		0.26667	-2.29358e-05		0.17111	-1.50527e-05
	0.17143	0.000173077		0.27	0		0.17333	1.00351e-05
	0.17857	0.000173077		0.27333	0		0.17556	-5.01756e-06
	0.17857	0.000173077		0.27667	-1.14679e-05		0.17778	-1.00351e-05
	0.17857	0.000230769		0.27667	1.14679e-05		0.18	1.00351e-05
	0.17857	0.000173077		0.28	-2.29358e-05		0.18222	-5.01756e-06
	0.17857	0.000192308		0.28333	-1.14679e-05		0.18444	1.00351e-05
	0.17857	0.000230769		0.28667	1.14679e-05		0.18667	-5.01756e-06
	0.17857	0.000192308		0.29	0		0.18889	2.00702e-05
	0.18571	0.000230769		0.29333	5.73394e-05		0.19111	0
	0.18571	0.000153846		0.29333	-1.14679e-05		0.19333	0
	0.18571	0.000192308		0.29667	-1.14679e-05		0.19556	0
	0.18571	0.000230769		0.3	0		0.19778	-2.00702e-05
	0.18571	0.000153846		0.30333	-1.14679e-05		0.2	0
	0.18571	0.000269231		0.30667	1.14679e-05		0.20222	1.50527e-05
	0.18571	0.000134615		0.30667	-1.14679e-05		0.20222	-5.01756e-06
	0.19286	0.000211538		0.31	1.14679e-05		0.20444	-5.01756e-06
	0.19286	0.000211538		0.31333	1.14679e-05		0.20667	1.50527e-05
	0.19286	0.000192308		0.31667	-3.44037e-05		0.20889	-5.01756e-06
	0.19286	0.00025		0.31667	1.14679e-05		0.20889	0
	0.19286	0.000153846		0.32	-2.29358e-05		0.21111	-5.01756e-06
	0.19286	0.000192308		0.32333	1.14679e-05		0.21333	-1.50527e-05
	0.19286	0.000230769		0.32667	1.14679e-05		0.21333	0
	0.19286	0.000173077		0.32667	0		0.21556	-5.01756e-06
	0.2	0.000269231		0.33	1.14679e-05		0.21778	2.00702e-05
	0.2	0.000173077		0.33333	0		0.21778	-2.00702e-05
	0.2	0.000211538		0.33667	1.14679e-05		0.22	1.00351e-05
	0.2	0.00025		0.33667	0		0.22222	5.01756e-06
	0.2	0.000173077		0.34	1.14679e-05		0.22222	-5.01756e-06
	0.2	0.000269231		0.34333	4.58716e-05		0.22444	-5.01756e-06
	0.2	0.000192308		0.34667	-1.14679e-05		0.22667	5.01756e-06
	0.20714	0.000192308		0.34667	0		0.22667	-1.00351e-05
	0.20714	0.000269231		0.35	0		0.22889	1.00351e-05
	0.20714	0.000153846		0.35333	0		0.22889	-5.01756e-06
	0.20714	0.00025		0.35667	2.29358e-05		0.23111	1.00351e-05
	0.20714	0.000192308		0.35667	0		0.23333	-1.50527e-05
	0.20714	0.000211538		0.36	-1.14679e-05		0.23333	1.00351e-05
	0.21429	0.000269231		0.36333	-1.14679e-05		0.23556	-5.01756e-06
	0.21429	0.000192308		0.36333	-2.29358e-05		0.23778	-1.00351e-05
	0.21429	0.00025		0.36667	1.14679e-05		0.23778	1.00351e-05
	0.21429	0.000230769		0.37	-3.44037e-05		0.24	1.50527e-05
	0.21429	0.000211538		0.37333	1.14679e-05		0.24	5.01756e-06
	0.21429	0.000269231		0.37333	0		0.24222	5.01756e-06
	0.21429	0.000211538		0.37667	-3.44037e-05		0.24444	-5.01756e-06
	0.21429	0.000269231		0.38	2.29358e-05		0.24444	1.00351e-05
	0.22143	0.000192308		0.38	-2.29358e-05		0.24667	-5.01756e-06
	0.22143	0.000211538		0.38333	2.29358e-05		0.24889	2.00702e-05
	0.22143	0.000269231		0.38667	3.44037e-05		0.24889	1.00351e-05
	0.22143	0.000192308		0.38667	-1.14679e-05		0.25111	1.00351e-05
	0.22143	0.000230769		0.39	4.58716e-05		0.25333	1.00351e-05
	0.22143	0.000230769		0.39333	0		0.25333	-1.50527e-05
	0.22857	0.000211538		0.39333	2.29358e-05		0.25556	0
	0.22857	0.000288462		0.39667	0		0.25556	0
	0.22857	0.000230769		0.4	-2.29358e-05		0.25778	0
	0.22857	0.000269231		0.40333	3.44037e-05		0.26	1.50527e-05
	0.22857	0.000230769		0.40333	-1.14679e-05		0.26	5.01756e-06
	0.23571	0.00025		0.40667	-1.14679e-05		0.26222	1.50527e-05
	0.23571	0.000288462		0.41	0		0.26444	-1.00351e-05
	0.23571	0.000230769		0.41	-4.58716e-05		0.26444	-1.00351e-05
	0.23571	0.000269231		0.41333	1.14679e-05		0.26667	5.01756e-06
	0.23571	0.000211538		0.41667	-1.14679e-05		0.26889	-1.00351e-05
	0.23571	0.000173077		0.41667	0		0.26889	5.01756e-06
	0.23571	0.000230769		0.42	3.44037e-05		0.27111	5.01756e-06
	0.24286	0.000192308		0.42333	-1.14679e-05		0.27111	0
	0.24286	0.00025		0.42333	3.44037e-05		0.27333	1.00351e-05
	0.24286	0.000288462		0.42667	-2.29358e-05		0.27556	-5.01756e-06
	0.24286	0.000230769		0.43	0		0.27556	5.01756e-06
	0.24286	0.000269231		0.43	3.44037e-05		0.27778	-5.01756e-06
	0.25	0.000211538		0.43333	-1.14679e-05		0.28	0
	0.25	0.000269231		0.43667	0		0.28222	5.01756e-06
	0.25	0.00025		0.44	-2.29358e-05		0.28222	-1.50527e-05
	0.25	0.000230769		0.44	1.14679e-05		0.28444	1.00351e-05
	0.25	0.000288462		0.44333	5.73394e-05		0.28667	-5.01756e-06
	0.25	0.000211538		0.44667	-2.29358e-05		0.28667	0
	0.25714	0.000288462		0.44667	2.29358e-05		0.28889	1.00351e-05
	0.25714	0.000288462		0.45	0		0.29111	-1.50527e-05
	0.25714	0.000230769		0.45333	-1.14679e-05		0.29111	5.01756e-06
	0.25714	0.000269231		0.45667	1.14679e-05		0.29333	0
	0.25714	0.000211538		0.45667	-2.29358e-05		0.29556	0
	0.25714	0.000307692		0.46	1.14679e-05		0.29556	1.50527e-05
	0.26429	0.000288462		0.46333	0		0.29778	-5.01756e-06
	0.26429	0.00025		0.46333	0		0.3	1.00351e-05
	0.26429	0.000346154		0.46667	3.44037e-05		0.3	5.01756e-06
	0.26429	0.000230769		0.47	-1.14679e-05		0.30222	0
	0.26429	0.000269231		0.47	2.29358e-05		0.30444	1.00351e-05
	0.26429	0.000269231		0.47333	0		0.30444	-5.01756e-06
	0.27143	0.000230769		0.47667	-1.14679e-05		0.30667	1.00351e-05
	0.27143	0.000307692		0.48	3.44037e-05		0.30889	5.01756e-06
	0.27143	0.000230769		0.48	2.29358e-05		0.30889	1.00351e-05
	0.27143	0.000288462		0.48333	-4.58716e-05		0.31111	1.50527e-05
	0.27143	0.000288462		0.48667	1.14679e-05		0.31333	-5.01756e-06
	0.27857	0.00025		0.48667	1.14679e-05		0.31333	0
	0.27857	0.000288462		0.49	0		0.31556	-5.01756e-06
	0.27857	0.00025		0.49333	-3.44037e-05		0.31778	0
	0.27857	0.000307692		0.49333	-1.14679e-05		0.31778	5.01756e-06
	0.27857	0.000326923		0.49667	0		0.32	-5.01756e-06
	0.27857	0.000269231		0.5	-2.29358e-05		0.32222	1.00351e-05
	0.28571	0.000326923		0.5	0		0.32222	-5.01756e-06
	0.28571	0.000230769		0.50333	0		0.32444	5.01756e-06
	0.28571	0.000307692		0.50667	-2.29358e-05		0.32667	5.01756e-06
	0.28571	0.000307692		0.50667	1.14679e-05		0.32667	-1.50527e-05
	0.28571	0.000269231		0.51	-3.44037e-05		0.32889	0
	0.28571	0.000326923		0.51333	4.58716e-05		0.33111	-5.01756e-06
	0.29286	0.000269231		0.51667	1.14679e-05		0.33111	-5.01756e-06
	0.29286	0.000269231		0.51667	0		0.33333	1.00351e-05
	0.29286	0.000288462		0.52	1.14679e-05		0.33556	5.01756e-06
	0.29286	0.000269231		0.52333	-1.14679e-05		0.33556	5.01756e-06
	0.29286	0.000346154		0.52333	1.14679e-05		0.33778	0
	0.29286	0.00025		0.52667	1.14679e-05		0.34	-5.01756e-06
	0.3	0.000288462		0.53	3.44037e-05		0.34	5.01756e-06
	0.3	0.000326923		0.53	1.14679e-05		0.34222	0
	0.3	0.000269231		0.53333	-5.73394e-05		0.34444	1.00351e-05
	0.3	0.000307692		0.53667	4.58716e-05		0.34444	5.01756e-06
	0.3	0.000307692		0.53667	1.14679e-05		0.34667	-1.00351e-05
	0.3	0.000346154		0.54	0		0.34889	2.00702e-05
	0.30714	0.000326923		0.54333	1.14679e-05		0.34889	0
	0.30714	0.000346154		0.54667	2.29358e-05		0.35111	5.01756e-06
	0.30714	0.000346154		0.54667	1.14679e-05		0.35333	1.00351e-05
	0.30714	0.000269231		0.55	0		0.35333	-5.01756e-06
	0.30714	0.000307692		0.55333	0		0.35556	1.00351e-05
	0.30714	0.000346154		0.55333	3.44037e-05		0.35556	-5.01756e-06
	0.31429	0.000269231		0.55667	-2.29358e-05		0.35778	1.00351e-05
	0.31429	0.000346154		0.56	4.58716e-05		0.36	5.01756e-06
	0.31429	0.00025		0.56	0		0.36	0
	0.31429	0.000365385		0.56333	0		0.36222	1.00351e-05
	0.31429	0.000365385		0.56667	2.29358e-05		0.36444	-1.00351e-05
	0.31429	0.000230769		0.56667	0		0.36444	5.01756e-06
	0.32143	0.000326923		0.57	1.14679e-05		0.36667	1.50527e-05
	0.32143	0.000326923		0.57333	1.14679e-05		0.36889	-5.01756e-06
	0.32143	0.000307692		0.57333	1.14679e-05		0.36889	1.00351e-05
	0.32143	0.000346154		0.57667	0		0.37111	-1.00351e-05
	0.32143	0.000326923		0.58	-4.58716e-05		0.37333	-1.00351e-05
	0.32143	0.000403846		0.58	2.29358e-05		0.37333	5.01756e-06
	0.32857	0.000326923		0.58333	-1.14679e-05		0.37556	-5.01756e-06
	0.32857	0.000307692		0.58667	1.14679e-05		0.37778	1.50527e-05
	0.32857	0.000346154		0.59	1.14679e-05		0.38	0
	0.32857	0.000269231		0.59	-2.29358e-05		0.38	5.01756e-06
	0.32857	0.000346154		0.59333	2.29358e-05		0.38222	1.00351e-05
	0.32857	0.000346154		0.59667	0		0.38444	-1.00351e-05
	0.33571	0.000307692		0.59667	-1.14679e-05		0.38444	5.01756e-06
	0.33571	0.000346154		0.6	1.14679e-05		0.38667	0
	0.33571	0.000307692		0.60333	-1.14679e-05		0.38889	0
	0.33571	0.000326923		0.60333	1.14679e-05		0.38889	1.50527e-05
	0.33571	0.000326923		0.60667	-1.14679e-05		0.39111	0
	0.33571	0.000326923		0.61	0		0.39333	2.00702e-05
	0.34286	0.000346154		0.61	0		0.39333	0
	0.34286	0.000326923		0.61333	-1.14679e-05		0.39556	0
	0.34286	0.000423077		0.61667	2.29358e-05		0.39778	5.01756e-06
	0.34286	0.000365385		0.61667	1.14679e-05		0.39778	-1.00351e-05
	0.34286	0.000326923		0.62	-1.14679e-05		0.4	5.01756e-06
	0.34286	0.000384615		0.62333	4.58716e-05		0.40222	0
	0.35	0.000288462		0.62667	-2.29358e-05		0.40222	0
	0.35	0.000346154		0.62667	1.14679e-05		0.40444	1.50527e-05
	0.35	0.000346154		0.63	2.29358e-05		0.40667	-1.00351e-05
	0.35	0.000346154		0.63333	-1.14679e-05		0.40667	1.00351e-05
	0.35	0.000384615		0.63333	2.29358e-05		0.40889	-5.01756e-06
	0.35	0.000326923		0.63667	-1.14679e-05		0.41111	5.01756e-06
	0.35714	0.000346154		0.64	4.58716e-05		0.41111	2.00702e-05
	0.35714	0.000346154		0.64	1.14679e-05		0.41333	-1.00351e-05
	0.35714	0.000307692		0.64333	3.44037e-05		0.41556	-5.01756e-06
	0.35714	0.000365385		0.64333	3.44037e-05		0.41556	0
	0.35714	0.000365385		0.64667	-3.44037e-05		0.41778	-1.00351e-05
	0.35714	0.000384615		0.65	3.44037e-05		0.42	1.00351e-05
	0.36429	0.000365385		0.65	2.29358e-05		0.42	-5.01756e-06
	0.36429	0.000365385		0.65333	0		0.42222	1.50527e-05
	0.36429	0.000403846		0.65667	3.44037e-05		0.42444	5.01756e-06
	0.36429	0.000326923		0.65667	0		0.42444	1.00351e-05
	0.36429	0.000403846		0.66	1.14679e-05		0.42667	2.00702e-05
	0.36429	0.000365385		0.66333	-2.29358e-05		0.42889	0
	0.37143	0.000365385		0.66333	-1.14679e-05		0.42889	1.00351e-05
	0.37143	0.000365385		0.66667	1.14679e-05		0.43111	1.00351e-05
	0.37143	0.000346154		0.67	-1.14679e-05		0.43333	-5.01756e-06
	0.37143	0.000365385		0.67	1.14679e-05		0.43333	5.01756e-06
	0.37143	0.000365385		0.67333	2.29358e-05		0.43556	-5.01756e-06
	0.37857	0.000326923		0.67667	-2.29358e-05		0.43778	1.50527e-05
	0.37857	0.000384615		0.67667	3.44037e-05		0.43778	5.01756e-06
	0.37857	0.000365385		0.68	-2.29358e-05		0.44	-1.00351e-05
	0.37857	0.000403846		0.68333	0		0.44222	1.00351e-05
	0.37857	0.000403846		0.68333	0		0.44222	-2.00702e-05
	0.37857	0.000384615		0.68667	0		0.44444	-5.01756e-06
	0.38571	0.000403846		0.69	2.29358e-05		0.44667	1.00351e-05
	0.38571	0.000384615		0.69	-1.14679e-05		0.44667	0
	0.38571	0.000346154		0.69333	-1.14679e-05		0.44889	0
	0.38571	0.000403846		0.69333	-1.14679e-05		0.45111	-1.00351e-05
	0.38571	0.000326923		0.69667	-3.44037e-05		0.45111	-5.01756e-06
	0.38571	0.000423077		0.7	1.14679e-05		0.45333	2.00702e-05
	0.39286	0.000365385		0.7	0		0.45556	-1.00351e-05
	0.39286	0.000423077		0.70333	1.14679e-05		0.45556	-2.50878e-05
	0.39286	0.000442308		0.70667	1.14679e-05		0.45778	0
	0.39286	0.000365385		0.70667	1.14679e-05		0.46	2.00702e-05
	0.39286	0.000423077		0.71	2.29358e-05		0.46222	1.00351e-05
	0.39286	0.000326923		0.71333	0		0.46222	5.01756e-06
	0.4	0.000403846		0.71333	-1.14679e-05		0.46444	2.50878e-05
	0.4	0.000480769		0.71667	1.14679e-05		0.46667	-5.01756e-06
	0.4	0.000384615		0.72	-1.14679e-05		0.46667	0
	0.4	0.0005		0.72	0		0.46889	5.01756e-06
	0.4	0.000384615		0.72333	0		0.47111	-1.00351e-05
	0.4	0.000384615		0.72667	1.14679e-05		0.47111	5.01756e-06
	0.40714	0.000365385		0.72667	1.14679e-05		0.47333	1.00351e-05
	0.40714	0.000326923		0.73	-1.14679e-05		0.47556	2.00702e-05
	0.40714	0.000442308		0.73333	1.14679e-05		0.47556	0
	0.40714	0.000423077		0.73333	-1.14679e-05		0.47778	-5.01756e-06
	0.40714	0.000442308		0.73667	2.29358e-05		0.48	5.01756e-06
	0.40714	0.000442308		0.74	-1.14679e-05		0.48	-1.50527e-05
	0.41429	0.000346154		0.74	0		0.48222	5.01756e-06
	0.41429	0.000423077		0.74333	4.58716e-05		0.48444	1.50527e-05
	0.41429	0.000326923		0.74667	2.29358e-05		0.48444	5.01756e-06
	0.41429	0.000365385		0.74667	2.29358e-05		0.48667	2.00702e-05
	0.41429	0.000461538		0.75	2.29358e-05		0.48889	5.01756e-06
	0.41429	0.000365385		0.75333	-1.14679e-05		0.48889	0
	0.41429	0.000442308		0.75333	1.14679e-05		0.49111	0
	0.42143	0.000403846		0.75667	-2.29358e-05		0.49333	0
	0.42143	0.000384615		0.76	2.29358e-05		0.49333	1.50527e-05
	0.42143	0.000442308		0.76	0		0.49556	0
	0.42143	0.000384615		0.76333	-2.29358e-05		0.49778	1.00351e-05
	0.42143	0.000442308		0.76667	2.29358e-05		0.49778	5.01756e-06
	0.42857	0.000403846		0.76667	-4.58716e-05		0.5	-5.01756e-06
	0.42857	0.000423077		0.77	0		0.50222	5.01756e-06
	0.42857	0.000461538		0.77333	1.14679e-05		0.50222	-5.01756e-06
	0.42857	0.000384615		0.77333	-1.14679e-05		0.50444	0
	0.42857	0.000461538		0.77667	2.29358e-05		0.50667	1.00351e-05
	0.42857	0.000403846		0.78	-2.29358e-05		0.50667	3.51229e-05
	0.43571	0.000384615		0.78	1.14679e-05		0.50889	1.00351e-05
	0.43571	0.000442308		0.78333	1.14679e-05		0.51111	-6.52283e-05
	0.43571	0.000384615		0.78667	-3.44037e-05		0.51111	1.50527e-05
	0.43571	0.000442308		0.78667	4.58716e-05		0.51333	3.51229e-05
	0.43571	0.000384615		0.79	0		0.51556	-2.00702e-05
	0.43571	0.000461538		0.79333	2.29358e-05		0.51556	1.50527e-05
	0.44286	0.000480769		0.79333	2.29358e-05		0.51778	4.51581e-05
	0.44286	0.000403846		0.79667	-3.44037e-05		0.52	-2.00702e-05
	0.44286	0.0005		0.8	2.29358e-05		0.52222	-2.00702e-05
	0.44286	0.000403846		0.8	0		0.52222	1.50527e-05
	0.44286	0.000403846		0.80333	-2.29358e-05		0.52444	2.00702e-05
	0.44286	0.000423077		0.80667	2.29358e-05		0.52667	-1.00351e-05
	0.45	0.000346154		0.80667	-3.44037e-05		0.52667	1.00351e-05
	0.45	0.000442308		0.81	2.29358e-05		0.52889	1.00351e-05
	0.45	0.000442308		0.81333	1.14679e-05		0.53111	-2.50878e-05
	0.45	0.000461538		0.81333	-1.14679e-05		0.53111	1.00351e-05
	0.45	0.000461538		0.81667	0		0.53333	1.00351e-05
	0.45	0.000384615		0.82	-3.44037e-05		0.53556	1.00351e-05
	0.45714	0.000480769		0.82	0		0.53556	1.50527e-05
	0.45714	0.000442308		0.82333	0		0.53778	1.00351e-05
	0.45714	0.000442308		0.82667	0		0.54	5.01756e-06
	0.45714	0.000519231		0.82667	4.58716e-05		0.54222	-3.01054e-05
	0.45714	0.000384615		0.83	-3.44037e-05		0.54222	5.01756e-06
	0.45714	0.000423077		0.83333	2.29358e-05		0.54444	0
	0.46429	0.0005		0.83333	0		0.54444	0
	0.46429	0.000423077		0.83667	-2.29358e-05		0.54667	3.01054e-05
	0.46429	0.0005		0.84	2.29358e-05		0.54889	0
	0.46429	0.000423077		0.84	-2.29358e-05		0.55111	0
	0.46429	0.000461538		0.84333	1.14679e-05		0.55111	5.01756e-06
	0.46429	0.000480769		0.84667	0		0.55333	-1.00351e-05
	0.47143	0.000423077		0.84667	-2.29358e-05		0.55333	1.00351e-05
	0.47143	0.000461538		0.85	5.73394e-05		0.55556	5.01756e-06
	0.47143	0.000423077		0.85333	0		0.55778	1.00351e-05
	0.47143	0.000423077		0.85333	3.44037e-05		0.56	1.50527e-05
	0.47143	0.000480769		0.85667	2.29358e-05		0.56	0
	0.47857	0.000423077		0.86	-2.29358e-05		0.56222	5.01756e-06
	0.47857	0.0005		0.86	3.44037e-05		0.56444	0
	0.47857	0.000461538		0.86333	-2.29358e-05		0.56444	0
	0.47857	0.000461538		0.86667	-1.14679e-05		0.56667	1.50527e-05
	0.47857	0.000480769		0.86667	0		0.56889	-1.50527e-05
	0.47857	0.000442308		0.87	-1.14679e-05		0.56889	1.00351e-05
	0.47857	0.0005		0.87333	2.29358e-05		0.57111	1.50527e-05
	0.48571	0.0005		0.87333	1.14679e-05		0.57333	0
	0.48571	0.000461538		0.87667	1.14679e-05		0.57333	1.00351e-05
	0.48571	0.000519231		0.88	-1.14679e-05		0.57556	-1.00351e-05
	0.48571	0.000403846		0.88	-3.44037e-05		0.57778	-1.00351e-05
	0.48571	0.000480769		0.88333	1.14679e-05		0.57778	-5.01756e-06
	0.49286	0.000442308		0.88667	-2.29358e-05		0.58	-1.00351e-05
	0.49286	0.000442308		0.89	1.14679e-05		0.58222	5.01756e-06
	0.49286	0.0005		0.89	1.14679e-05		0.58222	-5.01756e-06
	0.49286	0.000423077		0.89333	0		0.58444	2.00702e-05
	0.49286	0.000480769		0.89667	4.58716e-05		0.58667	1.50527e-05
	0.49286	0.000480769		0.89667	0		0.58667	-1.50527e-05
	0.5	0.000461538		0.9	1.14679e-05		0.58889	5.01756e-06
	0.5	0.000480769		0.90333	1.14679e-05		0.59111	-1.00351e-05
	0.5	0.000442308		0.90333	0		0.59111	-5.01756e-06
	0.5	0.000480769		0.90667	4.58716e-05		0.59333	5.01756e-06
	0.5	0.000461538		0.91	-2.29358e-05		0.59556	-1.00351e-05
	0.5	0.000480769		0.91333	2.29358e-05		0.59556	1.00351e-05
	0.5	0.0005		0.91333	2.29358e-05		0.59778	5.01756e-06
	0.50714	0.000461538		0.91667	1.14679e-05		0.6	1.00351e-05
	0.50714	0.000538462		0.92	4.58716e-05		0.6	1.00351e-05
	0.50714	0.000480769		0.92	0		0.60222	-5.01756e-06
	0.50714	0.000480769		0.92333	0		0.60444	1.50527e-05
	0.50714	0.0005		0.92667	2.29358e-05		0.60444	5.01756e-06
	0.50714	0.000461538		0.92667	-1.14679e-05		0.60667	1.00351e-05
	0.51429	0.0005		0.93	2.29358e-05		0.60889	2.00702e-05
	0.51429	0.0005		0.93333	-2.29358e-05		0.60889	-1.00351e-05
	0.51429	0.000519231		0.93333	2.29358e-05		0.61111	5.01756e-06
	0.51429	0.000557692		0.93667	1.14679e-05		0.61333	2.50878e-05
	0.51429	0.0005		0.94	-2.29358e-05		0.61333	5.01756e-06
	0.51429	0.000557692		0.94	4.58716e-05		0.61556	0
	0.52143	0.000461538		0.94333	-1.14679e-05		0.61778	5.01756e-06
	0.52143	0.000480769		0.94667	0		0.61778	0
	0.52143	0.000538462		0.95	2.29358e-05		0.62	-1.50527e-05
	0.52143	0.000480769		0.95	-2.29358e-05		0.62222	-5.01756e-06
	0.52143	0.000538462		0.95333	4.58716e-05		0.62222	5.01756e-06
	0.52143	0.000519231		0.95667	-1.14679e-05		0.62444	1.00351e-05
	0.52857	0.0005		0.95667	-2.29358e-05		0.62667	5.01756e-06
	0.52857	0.000576923		0.96	1.14679e-05		0.62889	2.00702e-05
	0.52857	0.000519231		0.96333	-2.29358e-05		0.62889	1.50527e-05
	0.52857	0.000557692		0.96333	3.44037e-05		0.63111	5.01756e-06
	0.52857	0.000461538		0.96667	1.14679e-05		0.63333	5.01756e-06
	0.53571	0.000480769		0.97	1.14679e-05		0.63333	5.01756e-06
	0.53571	0.000538462		0.97	2.29358e-05		0.63556	5.01756e-06
	0.53571	0.000461538		0.97333	-2.29358e-05		0.63778	1.00351e-05
	0.53571	0.000557692		0.97667	3.44037e-05		0.63778	1.50527e-05
	0.53571	0.000557692		0.97667	1.14679e-05		0.64	1.50527e-05
	0.53571	0.0005		0.98	-1.14679e-05		0.64222	0
	0.53571	0.000538462		0.98	3.44037e-05		0.64222	-5.01756e-06
	0.54286	0.0005		0.98333	0		0.64444	5.01756e-06
	0.54286	0.000519231		0.98667	4.58716e-05		0.64444	0
	0.54286	0.000519231		0.99	1.14679e-05		0.64667	0
	0.54286	0.0005		0.99	-1.14679e-05		0.64889	2.00702e-05
	0.54286	0.000557692		0.99333	1.14679e-05		0.64889	0
	0.54286	0.0005		0.99333	0		0.65111	1.50527e-05
	0.55	0.000538462		0.99667	1.14679e-05		0.65333	1.50527e-05
	0.55	0.000538462		1	0		0.65333	1.00351e-05
	0.55	0.000480769		1	-2.29358e-05		0.65556	-5.01756e-06
	0.55	0.000538462		1.00333	2.29358e-05		0.65778	-1.00351e-05
	0.55	0.000461538		1.00667	-2.29358e-05		0.65778	1.50527e-05
	0.55	0.000519231		1.00667	1.14679e-05		0.66	1.00351e-05
	0.55714	0.000557692		1.01	0		0.66222	0
	0.55714	0.0005		1.01333	-2.29358e-05		0.66222	3.51229e-05
	0.55714	0.000557692		1.01333	3.44037e-05		0.66444	-5.01756e-06
	0.55714	0.000480769		1.01667	1.14679e-05		0.66667	-1.00351e-05
	0.55714	0.000538462		1.02	2.29358e-05		0.66667	5.01756e-06
	0.55714	0.0005		1.02	2.29358e-05		0.66889	-5.01756e-06
	0.56429	0.000461538		1.02333	0		0.67111	0
	0.56429	0.000557692		1.02667	1.14679e-05		0.67111	1.00351e-05
	0.56429	0.0005		1.02667	-3.44037e-05		0.67333	5.01756e-06
	0.56429	0.000538462		1.03	1.14679e-05		0.67556	1.00351e-05
	0.56429	0.000557692		1.03333	1.14679e-05		0.67556	5.01756e-06
	0.56429	0.0005		1.03333	-1.14679e-05		0.67778	1.50527e-05
	0.57143	0.000557692		1.03667	1.14679e-05		0.68	5.01756e-06
	0.57143	0.000461538		1.04	0		0.68	5.01756e-06
	0.57143	0.000538462		1.04	1.14679e-05		0.68222	1.50527e-05
	0.57143	0.000557692		1.04333	2.29358e-05		0.68222	-5.01756e-06
	0.57143	0.000519231		1.04667	-1.14679e-05		0.68444	2.00702e-05
	0.57143	0.000576923		1.04667	3.44037e-05		0.68667	-5.01756e-06
	0.57857	0.000557692		1.05	1.14679e-05		0.68667	1.50527e-05
	0.57857	0.000576923		1.05333	0		0.68889	1.00351e-05
	0.57857	0.000576923		1.05667	2.29358e-05		0.69111	0
	0.57857	0.000519231		1.05667	-1.14679e-05		0.69111	1.00351e-05
	0.57857	0.000557692		1.06	2.29358e-05		0.69333	-1.00351e-05
	0.57857	0.000519231		1.06333	0		0.69556	1.00351e-05
	0.58571	0.000519231		1.06333	0		0.69556	2.00702e-05
	0.58571	0.000576923		1.06667	2.29358e-05		0.69778	-2.00702e-05
	0.58571	0.000557692		1.07	-1.14679e-05		0.7	2.00702e-05
	0.58571	0.000576923		1.07	2.29358e-05		0.7	-1.00351e-05
	0.58571	0.000538462		1.07333	1.14679e-05		0.70222	1.00351e-05
	0.58571	0.000557692		1.07667	0		0.70444	2.50878e-05
	0.59286	0.000519231		1.07667	1.14679e-05		0.70444	0
	0.59286	0.000519231		1.08	-2.29358e-05		0.70667	2.50878e-05
	0.59286	0.000615385		1.08333	1.14679e-05		0.70889	5.01756e-06
	0.59286	0.000557692		1.08333	-2.29358e-05		0.70889	-5.01756e-06
	0.59286	0.000576923		1.08667	1.14679e-05		0.71111	3.01054e-05
	0.59286	0.000615385		1.09	1.14679e-05		0.71111	-1.00351e-05
	0.6	0.000538462		1.09	-1.14679e-05		0.71333	1.50527e-05
	0.6	0.000596154		1.09333	1.14679e-05		0.71556	0
	0.6	0.000557692		1.09667	-1.14679e-05		0.71556	6.02107e-05
	0.6	0.000576923		1.09667	0		0.71778	-4.51581e-05
	0.6	0.000538462		1.1	1.14679e-05		0.72	5.01756e-05
	0.6	0.000519231		1.10333	-1.14679e-05		0.72	1.50527e-05
	0.60714	0.000557692		1.10333	2.29358e-05		0.72222	-5.01756e-06
	0.60714	0.000557692		1.10667	-1.14679e-05		0.72444	-2.50878e-05
	0.60714	0.000538462		1.11	-1.14679e-05		0.72444	1.00351e-05
	0.60714	0.000615385		1.11	1.14679e-05		0.72667	-5.01756e-06
	0.60714	0.000538462		1.11333	0		0.72889	1.00351e-05
	0.60714	0.000596154		1.11667	2.29358e-05		0.72889	5.01756e-06
	0.61429	0.000557692		1.11667	0		0.73111	3.51229e-05
	0.61429	0.000576923		1.12	1.14679e-05		0.73333	-1.00351e-05
	0.61429	0.000615385		1.12333	1.14679e-05		0.73333	4.51581e-05
	0.61429	0.000557692		1.12333	-2.29358e-05		0.73556	-1.50527e-05
	0.61429	0.000576923		1.12667	2.29358e-05		0.73778	0
	0.61429	0.000557692		1.13	0		0.73778	-1.00351e-05
	0.62143	0.000557692		1.13	0		0.74	5.01756e-06
	0.62143	0.000615385		1.13333	3.44037e-05		0.74222	0
	0.62143	0.000557692		1.13667	-1.14679e-05		0.74222	2.50878e-05
	0.62143	0.000634615		1.13667	1.14679e-05		0.74444	5.01756e-06
	0.62143	0.000557692		1.14	3.44037e-05		0.74444	2.00702e-05
	0.62143	0.000538462		1.14333	1.14679e-05		0.74667	-1.00351e-05
	0.62857	0.000615385		1.14333	2.29358e-05		0.74889	-5.01756e-06
	0.62857	0.000538462		1.14667	1.14679e-05		0.74889	5.01756e-06
	0.62857	0.000576923		1.15	1.14679e-05		0.75111	0
	0.62857	0.000557692		1.15	2.29358e-05		0.75333	2.00702e-05
	0.62857	0.000557692		1.15333	0		0.75333	4.01405e-05
	0.62857	0.000634615		1.15667	-2.29358e-05		0.75556	1.00351e-05
	0.63571	0.000557692		1.15667	0		0.75778	5.01756e-06
	0.63571	0.000634615		1.16	-2.29358e-05		0.75778	-1.00351e-05
	0.63571	0.000634615		1.16333	0		0.76	1.50527e-05
	0.63571	0.000596154		1.16333	0		0.76222	-3.01054e-05
	0.63571	0.000634615		1.16667	-1.14679e-05		0.76222	5.01756e-06
	0.63571	0.000576923		1.17	-2.29358e-05		0.76444	4.51581e-05
	0.64286	0.000653846		1.17	0.00016055		0.76667	5.01756e-06
	0.64286	0.000615385		1.17333	-0.000103211		0.76667	2.00702e-05
	0.64286	0.000615385		1.17667	-4.58716e-05		0.76889	1.50527e-05
	0.64286	0.000634615		1.17667	0.000194954		0.77111	-3.51229e-05
	0.64286	0.000576923		1.18	-0.000149083		0.77111	2.50878e-05
	0.64286	0.000615385		1.18333	4.58716e-05		0.77333	0
	0.65	0.000576923		1.18333	0.000137615		0.77556	1.50527e-05
	0.65	0.000596154		1.18667	-0.000194954		0.77556	4.01405e-05
	0.65	0.000634615		1.19	0.000172018		0.77778	2.00702e-05
	0.65	0.000576923		1.19	0		0.78	2.50878e-05
	0.65	0.000596154		1.19333	-4.58716e-05		0.78	-2.00702e-05
	0.65	0.000557692		1.19667	0.000126147		0.78222	-1.00351e-05
	0.65714	0.000576923		1.19667	-0.000126147		0.78444	2.00702e-05
	0.65714	0.000634615		1.2	8.02752e-05		0.78444	-5.01756e-06
	0.65714	0.000576923		1.20333	0		0.78667	3.01054e-05
	0.65714	0.000673077		1.20333	-5.73394e-05		0.78889	2.00702e-05
	0.65714	0.000615385		1.20667	0.000149083		0.78889	5.01756e-06
	0.65714	0.000576923		1.21	-9.17431e-05		0.79111	3.01054e-05
	0.66429	0.000634615		1.21	8.02752e-05		0.79333	-1.00351e-05
	0.66429	0.000576923		1.21333	4.58716e-05		0.79333	2.00702e-05
	0.66429	0.000653846		1.21667	-9.17431e-05		0.79556	0
	0.66429	0.000653846		1.21667	0.000103211		0.79778	-1.00351e-05
	0.66429	0.000615385		1.22	-5.73394e-05		0.79778	2.50878e-05
	0.66429	0.000653846		1.22333	1.14679e-05		0.8	0
	0.67143	0.000596154		1.22333	4.58716e-05		0.80222	0
	0.67143	0.000653846		1.22667	-3.44037e-05		0.80222	2.50878e-05
	0.67143	0.000634615		1.23	5.73394e-05		0.80444	-1.50527e-05
	0.67143	0.000596154		1.23333	-1.14679e-05		0.80667	2.50878e-05
	0.67143	0.000615385		1.23333	3.44037e-05		0.80667	-1.50527e-05
	0.67143	0.000596154		1.23667	2.29358e-05		0.80889	1.00351e-05
	0.67857	0.000634615		1.24	-2.29358e-05		0.81111	3.01054e-05
	0.67857	0.000615385		1.24	6.88073e-05		0.81111	0
	0.67857	0.000615385		1.24333	-3.44037e-05		0.81333	1.50527e-05
	0.67857	0.000673077		1.24333	1.14679e-05		0.81556	2.00702e-05
	0.67857	0.000634615		1.24667	5.73394e-05		0.81556	-3.01054e-05
	0.67857	0.000615385		1.25	-5.73394e-05		0.81778	3.51229e-05
	0.68571	0.000615385		1.25	3.44037e-05		0.81778	-1.50527e-05
	0.68571	0.000576923		1.25333	4.58716e-05		0.82	-5.01756e-06
	0.68571	0.000634615		1.25667	-2.29358e-05		0.82222	2.00702e-05
	0.68571	0.000634615		1.25667	4.58716e-05		0.82222	0
	0.68571	0.000634615		1.26	2.29358e-05		0.82444	0
	0.68571	0.000634615		1.26333	-1.14679e-05		0.82667	5.01756e-06
	0.69286	0.000596154		1.26333	3.44037e-05		0.82667	-5.01756e-06
	0.69286	0.000673077		1.26667	4.58716e-05		0.82889	2.50878e-05
	0.69286	0.000634615		1.27	-1.14679e-05		0.83111	0
	0.69286	0.000634615		1.27	2.29358e-05		0.83111	0
	0.69286	0.000634615		1.27333	1.14679e-05		0.83333	5.01756e-06
	0.69286	0.000576923		1.27667	-2.29358e-05		0.83556	-5.01756e-06
	0.7	0.000653846		1.27667	2.29358e-05		0.83778	5.01756e-06
	0.7	0.000615385		1.28	-4.58716e-05		0.83778	2.00702e-05
	0.7	0.000653846		1.28333	6.88073e-05		0.84	-5.01756e-06
	0.7	0.000673077		1.28333	-5.73394e-05		0.84222	2.00702e-05
	0.7	0.000615385		1.28667	-1.14679e-05		0.84222	1.00351e-05
	0.7	0.000711538		1.29	0.000114679		0.84444	5.01756e-06
	0.70714	0.000615385		1.29	-8.02752e-05		0.84667	2.00702e-05
	0.70714	0.000653846		1.29333	6.88073e-05		0.84667	0
	0.70714	0.000653846		1.29667	8.02752e-05		0.84889	5.01756e-06
	0.70714	0.000615385		1.29667	-9.17431e-05		0.85111	1.50527e-05
	0.70714	0.000711538		1.3	0.000114679		0.85111	-5.01756e-06
	0.70714	0.000634615		1.30333	-6.88073e-05		0.85333	1.50527e-05
	0.71429	0.000634615		1.30333	-2.29358e-05		0.85556	1.00351e-05
	0.71429	0.000653846		1.30667	5.73394e-05		0.85556	-5.01756e-06
	0.71429	0.000596154		1.31	-3.44037e-05		0.85778	1.00351e-05
	0.71429	0.000653846		1.31	6.88073e-05		0.86	0
	0.71429	0.000634615		1.31333	1.14679e-05		0.86	1.00351e-05
	0.71429	0.000653846		1.31667	0		0.86222	1.00351e-05
	0.71429	0.000673077		1.31667	3.44037e-05		0.86444	-5.01756e-06
	0.72143	0.000596154		1.32	-5.73394e-05		0.86444	1.00351e-05
	0.72143	0.000673077		1.32333	5.73394e-05		0.86667	5.01756e-06
	0.72143	0.000673077		1.32333	-1.14679e-05		0.86889	5.01756e-06
	0.72143	0.000673077		1.32667	0		0.86889	1.50527e-05
	0.72143	0.000730769		1.33	4.58716e-05		0.87111	-1.00351e-05
	0.72143	0.000692308		1.33	-5.73394e-05		0.87333	3.01054e-05
	0.72857	0.00075		1.33333	2.29358e-05		0.87333	0
	0.72857	0.00075		1.33667	1.14679e-05		0.87556	0
	0.72857	0.000673077		1.33667	0		0.87778	2.50878e-05
	0.72857	0.000673077		1.34	5.73394e-05		0.88	5.01756e-06
	0.72857	0.000673077		1.34333	0		0.88	5.01756e-06
	0.72857	0.000730769		1.34333	6.88073e-05		0.88222	0
	0.73571	0.000692308		1.34667	-5.73394e-05		0.88444	5.01756e-06
	0.73571	0.000692308		1.35	-4.58716e-05		0.88444	1.50527e-05
	0.73571	0.00075		1.35	0.000137615		0.88667	-5.01756e-06
	0.73571	0.000634615		1.35333	-0.000103211		0.88889	2.50878e-05
	0.73571	0.000673077		1.35333	3.44037e-05		0.88889	1.00351e-05
	0.73571	0.000673077		1.35667	9.17431e-05		0.89111	0
	0.74286	0.000653846		1.36	-6.88073e-05		0.89333	5.01756e-06
	0.74286	0.000730769		1.36	5.73394e-05		0.89333	-2.00702e-05
	0.74286	0.000692308		1.36333	0		0.89556	0
	0.74286	0.000711538		1.36667	-1.14679e-05		0.89778	5.01756e-06
	0.74286	0.000692308		1.36667	6.88073e-05		0.89778	5.01756e-06
	0.74286	0.000653846		1.37	-3.44037e-05		0.9	1.50527e-05
	0.75	0.000692308		1.37333	5.73394e-05		0.90222	0
	0.75	0.000673077		1.37667	3.44037e-05		0.90222	5.01756e-06
	0.75	0.000730769		1.37667	1.14679e-05		0.90444	5.01756e-06
	0.75	0.00075		1.38	2.29358e-05		0.90667	5.01756e-06
	0.75	0.000692308		1.38	1.14679e-05		0.90667	1.00351e-05
	0.75	0.000730769		1.38333	1.14679e-05		0.90889	-5.01756e-06
	0.75714	0.000692308		1.38667	0		0.91111	1.50527e-05
	0.75714	0.000730769		1.38667	0		0.91333	5.01756e-06
	0.75714	0.000692308		1.39	3.44037e-05		0.91333	0
	0.75714	0.000615385		1.39333	2.29358e-05		0.91556	2.00702e-05
	0.75714	0.000692308		1.39333	3.44037e-05		0.91778	-2.00702e-05
	0.76429	0.000653846		1.39667	-2.29358e-05		0.91778	0
	0.76429	0.000673077		1.4	-1.14679e-05		0.92	1.50527e-05
	0.76429	0.000692308		1.4	-2.29358e-05		0.92222	5.01756e-06
	0.76429	0.000634615		1.40333	3.44037e-05		0.92444	2.00702e-05
	0.76429	0.000692308		1.40667	9.17431e-05		0.92444	0
	0.76429	0.000634615		1.40667	-0.000137615		0.92667	1.00351e-05
	0.77143	0.000711538		1.41	2.29358e-05		0.92889	5.01756e-06
	0.77143	0.000730769		1.41333	9.17431e-05		0.92889	-1.00351e-05
	0.77143	0.000692308		1.41333	-0.000103211		0.93111	2.00702e-05
	0.77143	0.00075		1.41667	9.17431e-05		0.93333	-5.01756e-06
	0.77143	0.000692308		1.42	2.29358e-05		0.93333	1.00351e-05
	0.77143	0.000711538		1.42	-3.44037e-05		0.93556	2.50878e-05
	0.77857	0.00075		1.42333	0.000114679		0.93778	5.01756e-06
	0.77857	0.000673077		1.42667	-5.73394e-05		0.93778	1.50527e-05
	0.77857	0.00075		1.42667	2.29358e-05		0.94	1.00351e-05
	0.77857	0.000692308		1.43	2.29358e-05		0.94222	5.01756e-06
	0.77857	0.00075		1.43	-1.14679e-05		0.94222	1.50527e-05
	0.77857	0.000711538		1.43333	5.73394e-05		0.94444	0
	0.78571	0.000653846		1.43667	0		0.94667	2.00702e-05
	0.78571	0.000711538		1.44	1.14679e-05		0.94667	1.00351e-05
	0.78571	0.000692308		1.44	1.14679e-05		0.94889	5.01756e-06
	0.78571	0.000730769		1.44333	-2.29358e-05		0.95111	1.00351e-05
	0.78571	0.000788462		1.44333	1.14679e-05		0.95111	-5.01756e-06
	0.78571	0.000673077		1.44667	-2.29358e-05		0.95333	5.01756e-06
	0.79286	0.00075		1.45	3.44037e-05		0.95556	1.00351e-05
	0.79286	0.000673077		1.45	1.14679e-05		0.95778	-5.01756e-06
	0.79286	0.000730769		1.45333	-2.29358e-05		0.95778	2.00702e-05
	0.79286	0.000730769		1.45667	3.44037e-05		0.96	0
	0.79286	0.000711538		1.45667	-1.14679e-05		0.96	5.01756e-06
	0.79286	0.000788462		1.46	1.14679e-05		0.96222	1.00351e-05
	0.8	0.000730769		1.46333	-2.29358e-05		0.96444	0
	0.8	0.000769231		1.46333	-1.14679e-05		0.96444	5.01756e-06
	0.8	0.000769231		1.46667	1.14679e-05		0.96667	1.50527e-05
	0.8	0.000692308		1.47	-3.44037e-05		0.96889	1.00351e-05
	0.8	0.00075		1.47	2.29358e-05		0.97111	1.50527e-05
	0.8	0.000711538		1.47333	2.29358e-05		0.97111	5.01756e-06
	0.80714	0.000769231		1.47667	-1.14679e-05		0.97333	1.00351e-05
	0.80714	0.000807692		1.47667	2.29358e-05		0.97333	0
	0.80714	0.000711538		1.48	0		0.97556	0
	0.80714	0.000769231		1.48333	-2.29358e-05		0.97778	5.01756e-06
	0.80714	0.000711538		1.48333	2.29358e-05		0.97778	1.00351e-05
	0.80714	0.000692308		1.48667	5.73394e-05		0.98	1.00351e-05
	0.81429	0.000769231		1.49	-5.73394e-05		0.98222	2.00702e-05
	0.81429	0.000692308		1.49	3.44037e-05		0.98222	1.50527e-05
	0.81429	0.000807692		1.49333	0.000126147		0.98444	1.00351e-05
	0.81429	0.000769231		1.49667	-6.88073e-05		0.98667	5.01756e-06
	0.81429	0.000730769		1.49667	0		0.98667	1.00351e-05
	0.81429	0.000826923		1.5	5.73394e-05		0.98889	1.00351e-05
	0.82143	0.000711538		1.50333	-5.73394e-05		0.99111	1.00351e-05
	0.82143	0.00075		1.50333	1.14679e-05		0.99111	1.00351e-05
	0.82143	0.00075		1.50667	2.29358e-05		0.99333	5.01756e-06
	0.82143	0.000711538		1.51	3.44037e-05		0.99556	5.01756e-06
	0.82143	0.000807692		1.51	-1.14679e-05		0.99556	5.01756e-06
	0.82143	0.00075		1.51333	1.14679e-05		0.99778	1.50527e-05
	0.82857	0.000807692		1.51667	3.44037e-05		1	5.01756e-06
	0.82857	0.000769231		1.51667	-5.73394e-05		1	5.01756e-06
	0.82857	0.000769231		1.52	0		1.00222	1.00351e-05
	0.82857	0.000846154		1.52333	6.88073e-05		1.00444	0
	0.82857	0.000711538		1.52333	-3.44037e-05		1.00444	1.50527e-05
	0.82857	0.000807692		1.52667	5.73394e-05		1.00667	5.01756e-06
	0.83571	0.000807692		1.53	3.44037e-05		1.00889	5.01756e-06
	0.83571	0.00075		1.53	-3.44037e-05		1.00889	1.50527e-05
	0.83571	0.000826923		1.53333	3.44037e-05		1.01111	0
	0.83571	0.000692308		1.53667	1.14679e-05		1.01333	1.50527e-05
	0.83571	0.000769231		1.53667	2.29358e-05		1.01333	5.01756e-06
	0.83571	0.000769231		1.54	2.29358e-05		1.01556	-5.01756e-06
	0.84286	0.000769231		1.54333	2.29358e-05		1.01778	3.01054e-05
	0.84286	0.000826923		1.54333	3.44037e-05		1.01778	-5.01756e-06
	0.84286	0.000730769		1.54667	1.14679e-05		1.02	2.00702e-05
	0.84286	0.00075		1.55	4.58716e-05		1.02222	1.00351e-05
	0.84286	0.00075		1.55333	-3.44037e-05		1.02222	0
	0.84286	0.000730769		1.55333	0		1.02444	2.00702e-05
	0.85	0.000807692		1.55667	2.29358e-05		1.02667	-1.00351e-05
	0.85	0.00075		1.56	-1.14679e-05		1.02667	5.01756e-06
	0.85	0.000788462		1.56	2.29358e-05		1.02889	1.00351e-05
	0.85	0.000769231		1.56333	-2.29358e-05		1.03111	-1.00351e-05
	0.85	0.000769231		1.56667	-1.14679e-05		1.03111	3.01054e-05
	0.85	0.000788462		1.56667	3.44037e-05		1.03333	0
	0.85	0.00075		1.57	-1.14679e-05		1.03556	1.00351e-05
	0.85714	0.000807692		1.57333	5.73394e-05		1.03556	5.01756e-06
	0.85714	0.000846154		1.57333	0		1.03778	-1.00351e-05
	0.85714	0.000730769		1.57667	-1.14679e-05		1.04	1.50527e-05
	0.85714	0.000826923		1.58	5.73394e-05		1.04	5.01756e-06
	0.85714	0.000788462		1.58	0		1.04222	1.50527e-05
	0.85714	0.000807692		1.58333	3.44037e-05		1.04444	2.00702e-05
	0.86429	0.000788462		1.58667	2.29358e-05		1.04444	0
	0.86429	0.000788462		1.59	-2.29358e-05		1.04667	2.50878e-05
	0.86429	0.000826923		1.59	5.73394e-05		1.04889	0
	0.86429	0.000769231		1.59333	0		1.04889	0
	0.86429	0.000807692		1.59667	2.29358e-05		1.05111	2.00702e-05
	0.86429	0.000826923		1.59667	1.14679e-05		1.05333	5.01756e-06
	0.87143	0.000769231		1.6	0		1.05333	2.00702e-05
	0.87143	0.000826923		1.60333	1.14679e-05		1.05556	5.01756e-06
	0.87143	0.000807692		1.60333	1.14679e-05		1.05778	1.00351e-05
	0.87143	0.000807692		1.60667	3.44037e-05		1.05778	1.00351e-05
	0.87143	0.000807692		1.61	0		1.06	5.01756e-06
	0.87143	0.000769231		1.61	-1.14679e-05		1.06222	2.00702e-05
	0.87857	0.000807692		1.61333	1.14679e-05		1.06222	5.01756e-06
	0.87857	0.000769231		1.61333	0		1.06444	1.50527e-05
	0.87857	0.000807692		1.61667	1.14679e-05		1.06667	1.50527e-05
	0.87857	0.000807692		1.62	1.14679e-05		1.06667	0
	0.87857	0.00075		1.62	0		1.06889	2.00702e-05
	0.87857	0.000826923		1.62333	3.44037e-05		1.07111	5.01756e-06
	0.88571	0.000807692		1.62667	-3.44037e-05		1.07111	5.01756e-06
	0.88571	0.000788462		1.62667	-3.44037e-05		1.07333	1.50527e-05
	0.88571	0.000826923		1.63	3.44037e-05		1.07333	1.00351e-05
	0.88571	0.000769231		1.63333	-2.29358e-05		1.07556	1.50527e-05
	0.88571	0.000826923		1.63667	6.88073e-05		1.07778	5.01756e-06
	0.89286	0.000807692		1.63667	1.14679e-05		1.07778	5.01756e-06
	0.89286	0.000826923		1.64	0		1.08	1.00351e-05
	0.89286	0.000826923		1.64333	2.29358e-05		1.08222	-1.00351e-05
	0.89286	0.000769231		1.64333	-3.44037e-05		1.08222	1.50527e-05
	0.89286	0.000826923		1.64667	3.44037e-05		1.08444	0
	0.89286	0.000807692		1.65	4.58716e-05		1.08667	1.00351e-05
	0.9	0.000788462		1.65	0		1.08667	2.00702e-05
	0.9	0.000826923		1.65333	5.73394e-05		1.08889	5.01756e-06
	0.9	0.000769231		1.65667	-1.14679e-05		1.09111	2.00702e-05
	0.9	0.000846154		1.65667	1.14679e-05		1.09111	1.00351e-05
	0.9	0.000826923		1.66	-1.14679e-05		1.09333	1.50527e-05
	0.9	0.000826923		1.66333	1.14679e-05		1.09556	2.50878e-05
	0.90714	0.000846154		1.66333	2.29358e-05		1.09556	-5.01756e-06
	0.90714	0.000769231		1.66667	1.14679e-05		1.09778	2.00702e-05
	0.90714	0.000865385		1.67	2.29358e-05		1.1	5.01756e-06
	0.90714	0.000826923		1.67	1.14679e-05		1.1	1.00351e-05
	0.90714	0.000807692		1.67333	-1.14679e-05		1.10222	2.00702e-05
	0.90714	0.000903846		1.67667	3.44037e-05		1.10444	-5.01756e-06
	0.91429	0.000807692		1.68	-1.14679e-05		1.10444	1.50527e-05
	0.91429	0.000846154		1.68	1.14679e-05		1.10667	5.01756e-06
	0.91429	0.000826923		1.68333	2.29358e-05		1.10889	0
	0.91429	0.000865385		1.68667	-4.58716e-05		1.10889	2.50878e-05
	0.91429	0.000884615		1.68667	9.17431e-05		1.11111	0
	0.91429	0.000807692		1.69	1.14679e-05		1.11333	1.00351e-05
	0.91429	0.000865385		1.69333	0		1.11333	5.01756e-06
	0.92143	0.000846154		1.69333	0		1.11556	-1.00351e-05
	0.92143	0.000807692		1.69667	-1.14679e-05		1.11778	2.00702e-05
	0.92143	0.000865385		1.7	2.29358e-05		1.11778	-5.01756e-06
	0.92143	0.000788462		1.7	3.44037e-05		1.12	1.50527e-05
	0.92143	0.000846154		1.70333	2.29358e-05		1.12222	2.00702e-05
	0.92143	0.000865385		1.70667	5.73394e-05		1.12222	0
	0.92143	0.000807692		1.70667	-1.14679e-05		1.12444	3.01054e-05
	0.92857	0.000884615		1.71	3.44037e-05		1.12667	0
	0.92857	0.000807692		1.71333	1.14679e-05		1.12667	1.00351e-05
	0.92857	0.000846154		1.71333	2.29358e-05		1.12889	2.50878e-05
	0.92857	0.000865385		1.71667	0		1.13111	-5.01756e-06
	0.92857	0.000826923		1.72	2.29358e-05		1.13111	1.00351e-05
	0.93571	0.000884615		1.72	0		1.13333	1.50527e-05
	0.93571	0.000788462		1.72333	2.29358e-05		1.13556	2.50878e-05
	0.93571	0.000846154		1.72667	3.44037e-05		1.13556	0
	0.93571	0.000846154		1.72667	1.14679e-05		1.13778	0
	0.93571	0.000769231		1.73	-1.14679e-05		1.14	2.00702e-05
	0.93571	0.000846154		1.73333	3.44037e-05		1.14	-5.01756e-06
	0.93571	0.000807692		1.73333	-2.29358e-05		1.14222	1.50527e-05
	0.94286	0.000846154		1.73667	0		1.14444	1.00351e-05
	0.94286	0.000846154		1.74	3.44037e-05		1.14444	1.00351e-05
	0.94286	0.000846154		1.74	-4.58716e-05		1.14667	2.00702e-05
	0.94286	0.000865385		1.74333	-3.44037e-05		1.14889	5.01756e-06
	0.94286	0.000846154		1.74667	8.02752e-05		1.14889	2.00702e-05
	0.95	0.000865385		1.74667	-8.02752e-05		1.15111	1.50527e-05
	0.95	0.000865385		1.75	9.17431e-05		1.15333	1.00351e-05
	0.95	0.000788462		1.75333	-4.58716e-05		1.15333	1.00351e-05
	0.95	0.000884615		1.75333	2.29358e-05		1.15556	-5.01756e-06
	0.95	0.000846154		1.75667	3.44037e-05		1.15778	1.00351e-05
	0.95	0.000865385		1.76	-1.14679e-05		1.15778	5.01756e-06
	0.95	0.000865385		1.76	3.44037e-05		1.16	1.00351e-05
	0.95714	0.000865385		1.76333	2.29358e-05		1.16222	2.00702e-05
	0.95714	0.000903846		1.76667	-4.58716e-05		1.16444	0
	0.95714	0.000846154		1.76667	8.02752e-05		1.16444	1.50527e-05
	0.95714	0.000865385		1.77	-5.73394e-05		1.16667	1.00351e-05
	0.95714	0.000884615		1.77333	6.88073e-05		1.16889	1.00351e-05
	0.95714	0.000826923		1.77333	1.14679e-05		1.16889	1.50527e-05
	0.96429	0.000923077		1.77667	5.73394e-05		1.17111	0
	0.96429	0.000846154		1.78	0		1.17333	1.00351e-05
	0.96429	0.000903846		1.78	3.44037e-05		1.17333	5.01756e-06
	0.96429	0.000865385		1.78333	1.14679e-05		1.17556	2.00702e-05
	0.96429	0.000865385		1.78667	3.44037e-05		1.17778	1.00351e-05
	0.96429	0.000903846		1.78667	-2.29358e-05		1.17778	-5.01756e-06
	0.97143	0.000846154		1.79	5.73394e-05		1.18	2.00702e-05
	0.97143	0.000884615		1.79333	0		1.18222	0
	0.97143	0.000903846		1.79333	3.44037e-05		1.18222	5.01756e-06
	0.97143	0.000826923		1.79667	1.14679e-05		1.18444	1.00351e-05
	0.97143	0.000923077		1.8	-3.44037e-05		1.18667	0
	0.97143	0.000865385		1.8	3.44037e-05		1.18667	2.50878e-05
	0.97857	0.000923077		1.80333	0		1.18889	1.00351e-05
	0.97857	0.000903846		1.80667	4.58716e-05		1.19111	5.01756e-06
	0.97857	0.000884615		1.80667	3.44037e-05		1.19111	1.50527e-05
	0.97857	0.000923077		1.81	1.14679e-05		1.19333	-5.01756e-06
	0.97857	0.000884615		1.81333	3.44037e-05		1.19556	2.50878e-05
	0.97857	0.000884615		1.81333	2.29358e-05		1.19556	5.01756e-06
	0.98571	0.000884615		1.81667	-4.58716e-05		1.19778	5.01756e-06
	0.98571	0.000807692		1.82	6.88073e-05		1.2	2.00702e-05
	0.98571	0.000923077		1.82	-3.44037e-05		1.2	-5.01756e-06
	0.98571	0.000865385		1.82333	3.44037e-05		1.20222	1.50527e-05
	0.98571	0.000884615		1.82333	2.29358e-05		1.20444	1.00351e-05
	0.98571	0.000903846		1.82667	2.29358e-05		1.20444	-1.00351e-05
	0.99286	0.000884615		1.83	-1.14679e-05		1.20667	3.01054e-05
	0.99286	0.000923077		1.83	3.44037e-05		1.20889	0
	0.99286	0.000884615		1.83333	0		1.20889	-5.01756e-06
	0.99286	0.000865385		1.83667	3.44037e-05		1.21111	2.00702e-05
	0.99286	0.000923077		1.83667	-1.14679e-05		1.21333	5.01756e-06
	0.99286	0.000826923		1.84	3.44037e-05		1.21333	1.50527e-05
	1	0.000961538		1.84333	1.14679e-05		1.21556	1.00351e-05
	1	0.000884615		1.84333	0		1.21778	0
	1	0.000903846		1.84667	0		1.21778	1.50527e-05
	1	0.000942308		1.85	2.29358e-05		1.22	-5.01756e-06
	1	0.000865385		1.85	2.29358e-05		1.22222	3.01054e-05
	1	0.000923077		1.85333	2.29358e-05		1.22222	1.00351e-05
	1.00714	0.000942308		1.85667	-4.58716e-05		1.22444	5.01756e-06
	1.00714	0.000942308		1.85667	8.02752e-05		1.22667	2.00702e-05
	1.00714	0.000942308		1.86	-2.29358e-05		1.22667	5.01756e-06
	1.00714	0.000923077		1.86333	2.29358e-05		1.22889	5.01756e-06
	1.00714	0.000903846		1.86333	4.58716e-05		1.23111	2.00702e-05
	1.01429	0.000884615		1.86667	-3.44037e-05		1.23333	0
	1.01429	0.000884615		1.87	4.58716e-05		1.23333	2.50878e-05
	1.01429	0.000903846		1.87	1.14679e-05		1.23556	3.01054e-05
	1.01429	0.000884615		1.87333	0		1.23778	-3.01054e-05
	1.01429	0.000942308		1.87667	5.73394e-05		1.23778	5.01756e-06
	1.01429	0.000942308		1.87667	-5.73394e-05		1.24	4.01405e-05
	1.02143	0.000884615		1.88	3.44037e-05		1.24222	3.01054e-05
	1.02143	0.000980769		1.88333	0		1.24222	-3.01054e-05
	1.02143	0.000923077		1.88333	-2.29358e-05		1.24444	2.00702e-05
	1.02143	0.000942308		1.88667	6.88073e-05		1.24444	2.50878e-05
	1.02143	0.000961538		1.89	-4.58716e-05		1.24667	-2.50878e-05
	1.02143	0.000884615		1.89	2.29358e-05		1.24889	3.01054e-05
	1.02857	0.000980769		1.89333	5.73394e-05		1.24889	2.50878e-05
	1.02857	0.000903846		1.89333	-3.44037e-05		1.25111	0
	1.02857	0.000903846		1.89667	4.58716e-05		1.25333	1.50527e-05
	1.02857	0.000942308		1.9	-2.29358e-05		1.25333	1.50527e-05
	1.02857	0.000884615		1.9	-2.29358e-05		1.25556	1.50527e-05
	1.02857	0.000961538		1.90333	8.02752e-05		1.25778	-5.01756e-06
	1.03571	0.000865385		1.90667	-4.58716e-05		1.25778	2.50878e-05
	1.03571	0.000903846		1.90667	5.73394e-05		1.26	5.01756e-06
	1.03571	0.000942308		1.91	-2.29358e-05		1.26222	1.00351e-05
	1.03571	0.000903846		1.91333	-1.14679e-05		1.26222	1.50527e-05
	1.03571	0.000942308		1.91333	4.58716e-05		1.26444	1.50527e-05
	1.03571	0.000903846		1.91667	-3.44037e-05		1.26667	1.00351e-05
	1.04286	0.000942308		1.92	3.44037e-05		1.26667	1.50527e-05
	1.04286	0.000961538		1.92	3.44037e-05		1.26889	-5.01756e-06
	1.04286	0.000903846		1.92333	-2.29358e-05		1.27111	1.50527e-05
	1.04286	0.000961538		1.92333	6.88073e-05		1.27333	3.01054e-05
	1.04286	0.000903846		1.92667	-3.44037e-05		1.27333	-3.01054e-05
	1.04286	0.000942308		1.93	3.44037e-05		1.27556	1.50527e-05
	1.05	0.000923077		1.93	1.14679e-05		1.27778	3.51229e-05
	1.05	0.000903846		1.93333	0		1.27778	-1.50527e-05
	1.05	0.000923077		1.93667	8.02752e-05		1.28	1.50527e-05
	1.05	0.000903846		1.93667	1.14679e-05		1.28222	1.50527e-05
	1.05	0.000942308		1.94	2.29358e-05		1.28222	5.01756e-06
	1.05	0.000923077		1.94333	2.29358e-05		1.28444	0
	1.05714	0.000923077		1.94333	-1.14679e-05		1.28667	4.01405e-05
	1.05714	0.000980769		1.94667	3.44037e-05		1.28667	2.00702e-05
	1.05714	0.000903846		1.95	-2.29358e-05		1.28889	-2.00702e-05
	1.05714	0.000923077		1.95	0		1.29111	7.02459e-05
	1.05714	0.000923077		1.95333	2.29358e-05		1.29111	-5.01756e-06
	1.05714	0.000942308		1.95667	0		1.29333	5.01756e-06
	1.06429	0.000980769		1.95667	3.44037e-05		1.29556	2.50878e-05
	1.06429	0.000942308		1.96	-3.44037e-05		1.29556	1.50527e-05
	1.06429	0.000923077		1.96333	2.29358e-05		1.29778	5.01756e-06
	1.06429	0.000942308		1.96333	1.14679e-05		1.3	5.01756e-06
	1.06429	0.000942308		1.96667	-1.14679e-05		1.3	1.50527e-05
	1.06429	0.000961538		1.96667	4.58716e-05		1.30222	-5.01756e-06
	1.06429	0.000903846		1.97	-1.14679e-05		1.30444	5.01756e-06
	1.07143	0.000980769		1.97333	1.14679e-05		1.30444	3.51229e-05
	1.07143	0.000980769		1.97333	2.29358e-05		1.30667	-1.50527e-05
	1.07143	0.000923077		1.97667	-1.14679e-05		1.30889	1.00351e-05
	1.07143	0.000961538		1.98	1.14679e-05		1.30889	1.50527e-05
	1.07143	0.000923077		1.98	0		1.31111	-5.01756e-06
	1.07143	0.000961538		1.98333	4.58716e-05		1.31333	0
	1.07857	0.000980769		1.98667	1.14679e-05		1.31333	2.00702e-05
	1.07857	0.000942308		1.98667	3.44037e-05		1.31556	5.01756e-06
	1.07857	0.000961538		1.99	3.44037e-05		1.31778	1.00351e-05
	1.07857	0.000923077		1.99333	-2.29358e-05		1.31778	1.50527e-05
	1.07857	0.000942308		1.99333	1.14679e-05		1.32	2.50878e-05
	1.07857	0.000980769		1.99667	2.29358e-05		1.32222	-2.00702e-05
	1.08571	0.000903846		1.99667	-1.14679e-05		1.32222	3.01054e-05
	1.08571	0.000980769		2	2.29358e-05		1.32444	5.01756e-06
	1.08571	0.000961538		2.00333	1.14679e-05		1.32667	-1.00351e-05
	1.08571	0.000961538		2.00333	3.44037e-05		1.32667	1.00351e-05
	1.08571	0.001		2.00667	1.14679e-05		1.32889	1.00351e-05
	1.08571	0.000942308		2.01	1.14679e-05		1.33111	2.00702e-05
	1.09286	0.001		2.01	1.14679e-05		1.33111	0
	1.09286	0.001		2.01333	-2.29358e-05		1.33333	1.50527e-05
	1.09286	0.001		2.01667	1.14679e-05		1.33556	2.00702e-05
	1.09286	0.00102		2.01667	1.14679e-05		1.33556	-1.50527e-05
	1.09286	0.000923077		2.02	-2.29358e-05		1.33778	1.00351e-05
	1.09286	0.001		2.02333	4.58716e-05		1.34	5.01756e-06
	1.1	0.000980769		2.02333	1.14679e-05		1.34	-5.01756e-06
	1.1	0.000942308		2.02667	1.14679e-05		1.34222	2.50878e-05
	1.1	0.001		2.03	2.29358e-05		1.34444	5.01756e-06
	1.1	0.000980769		2.03	-1.14679e-05		1.34444	5.01756e-06
	1.1	0.000980769		2.03333	1.14679e-05		1.34667	2.50878e-05
	1.1	0.000980769		2.03667	2.29358e-05		1.34889	1.00351e-05
	1.10714	0.000961538		2.03667	2.29358e-05		1.34889	1.00351e-05
	1.10714	0.001		2.04	3.44037e-05		1.35111	2.00702e-05
	1.10714	0.000923077		2.04333	1.14679e-05		1.35333	0
	1.10714	0.00102		2.04333	2.29358e-05		1.35333	5.01756e-06
	1.10714	0.000980769		2.04667	-1.14679e-05		1.35556	0
	1.10714	0.000980769		2.05	2.29358e-05		1.35778	1.50527e-05
	1.11429	0.00102		2.05	3.44037e-05		1.35778	5.01756e-06
	1.11429	0.000923077		2.05333	-1.14679e-05		1.36	1.00351e-05
	1.11429	0.001		2.05667	3.44037e-05		1.36222	1.50527e-05
	1.11429	0.000942308		2.05667	1.14679e-05		1.36444	5.01756e-06
	1.11429	0.000942308		2.06	0		1.36444	5.01756e-06
	1.12143	0.00102		2.06333	2.29358e-05		1.36667	1.50527e-05
	1.12143	0.000942308		2.06333	-1.14679e-05		1.36889	0
	1.12143	0.001		2.06667	3.44037e-05		1.36889	2.50878e-05
	1.12143	0.00102		2.07	0		1.37111	2.00702e-05
	1.12143	0.000980769		2.07	2.29358e-05		1.37333	5.01756e-06
	1.12143	0.001		2.07333	3.44037e-05		1.37333	0
	1.12857	0.000942308		2.07667	-3.44037e-05		1.37556	5.01756e-06
	1.12857	0.00102		2.07667	3.44037e-05		1.37778	5.01756e-06
	1.12857	0.001		2.08	0		1.37778	1.50527e-05
	1.12857	0.00102		2.08333	-1.14679e-05		1.38	1.00351e-05
	1.12857	0.00106		2.08333	4.58716e-05		1.38	2.00702e-05
	1.12857	0.000980769		2.08667	0		1.38222	-5.01756e-06
	1.13571	0.00102		2.09	4.58716e-05		1.38444	1.50527e-05
	1.13571	0.000980769		2.09	3.44037e-05		1.38444	0
	1.13571	0.000980769		2.09333	2.29358e-05		1.38667	-5.01756e-06
	1.13571	0.00102		2.09667	3.44037e-05		1.38889	1.00351e-05
	1.13571	0.000980769		2.09667	2.29358e-05		1.38889	0
	1.13571	0.00108		2.1	4.58716e-05		1.39111	1.50527e-05
	1.14286	0.00104		2.10333	-1.14679e-05		1.39333	1.50527e-05
	1.14286	0.001		2.10333	0		1.39333	5.01756e-06
	1.14286	0.00104		2.10667	3.44037e-05		1.39556	1.50527e-05
	1.14286	0.000961538		2.11	-2.29358e-05		1.39778	2.00702e-05
	1.14286	0.00102		2.11	4.58716e-05		1.39778	-5.01756e-06
	1.14286	0.00102		2.11333	2.29358e-05		1.4	2.00702e-05
	1.15	0.00104		2.11667	0		1.40222	1.00351e-05
	1.15	0.00106		2.11667	1.14679e-05		1.40222	1.50527e-05
	1.15	0.000980769		2.12	-2.29358e-05		1.40444	2.00702e-05
	1.15	0.00106		2.12333	-1.14679e-05		1.40667	1.00351e-05
	1.15	0.001		2.12333	-1.14679e-05		1.40667	1.00351e-05
	1.15	0.00102		2.12667	2.29358e-05		1.40889	1.50527e-05
	1.15714	0.00106		2.12667	1.14679e-05		1.41111	1.00351e-05
	1.15714	0.001		2.13	1.14679e-05		1.41111	5.01756e-06
	1.15714	0.00104		2.13333	4.58716e-05		1.41333	5.01756e-06
	1.15714	0.00106		2.13333	-1.14679e-05		1.41556	2.50878e-05
	1.15714	0.001		2.13667	3.44037e-05		1.41556	1.50527e-05
	1.15714	0.00106		2.14	5.73394e-05		1.41778	0
	1.16429	0.001		2.14	1.14679e-05		1.42	2.00702e-05
	1.16429	0.00102		2.14333	1.14679e-05		1.42	0
	1.16429	0.00102		2.14333	0		1.42222	-5.01756e-06
	1.16429	0.00102		2.14667	0		1.42444	2.00702e-05
	1.16429	0.0011		2.15	2.29358e-05		1.42444	5.01756e-06
	1.17143	0.00104		2.15	0		1.42667	0
	1.17143	0.00104		2.15333	3.44037e-05		1.42889	1.00351e-05
	1.17143	0.00106		2.15667	-1.14679e-05		1.42889	5.01756e-06
	1.17143	0.00104		2.16	1.14679e-05		1.43111	1.00351e-05
	1.17143	0.0011		2.16	3.44037e-05		1.43333	-5.01756e-06
	1.17143	0.00102		2.16333	-1.14679e-05		1.43333	2.00702e-05
	1.17143	0.00106		2.16667	2.29358e-05		1.43556	5.01756e-06
	1.17857	0.00108		2.16667	-1.14679e-05		1.43778	2.00702e-05
	1.17857	0.000980769		2.17	0		1.43778	2.50878e-05
	1.17857	0.0011		2.17333	5.73394e-05		1.44	0
	1.17857	0.00106		2.17333	1.14679e-05		1.44222	1.50527e-05
	1.17857	0.00106		2.17667	1.14679e-05		1.44222	1.00351e-05
	1.17857	0.0011		2.18	3.44037e-05		1.44444	5.01756e-06
	1.18571	0.00102		2.18	2.29358e-05		1.44667	2.50878e-05
	1.18571	0.0011		2.18333	-1.14679e-05		1.44667	5.01756e-06
	1.18571	0.00102		2.18667	1.14679e-05		1.44889	5.01756e-06
	1.18571	0.00104		2.19	4.58716e-05		1.45111	1.00351e-05
	1.18571	0.00108		2.19	-2.29358e-05		1.45111	2.00702e-05
	1.18571	0.001		2.19333	0		1.45333	1.50527e-05
	1.19286	0.0011		2.19667	4.58716e-05		1.45556	1.00351e-05
	1.19286	0.00104		2.19667	-1.14679e-05		1.45556	1.50527e-05
	1.19286	0.00106		2.2	3.44037e-05		1.45778	1.50527e-05
	1.19286	0.00112		2.20333	3.44037e-05		1.45778	1.50527e-05
	1.19286	0.00106		2.20333	1.14679e-05		1.46	2.50878e-05
	1.19286	0.0011		2.20667	3.44037e-05		1.46222	5.01756e-06
	1.2	0.00106		2.21	0		1.46222	1.00351e-05
	1.2	0.00104		2.21333	2.29358e-05		1.46444	5.01756e-06
	1.2	0.00104		2.21333	1.14679e-05		1.46667	2.00702e-05
	1.2	0.001		2.21667	0		1.46667	5.01756e-06
	1.2	0.00108		2.22	4.58716e-05		1.46889	5.01756e-06
	1.2	0.00106		2.22	-2.29358e-05		1.47111	1.50527e-05
	1.20714	0.00108		2.22333	2.29358e-05		1.47111	1.00351e-05
	1.20714	0.00113		2.22667	1.14679e-05		1.47333	5.01756e-06
	1.20714	0.00104		2.23	-1.14679e-05		1.47556	1.50527e-05
	1.20714	0.00106		2.23	5.73394e-05		1.47556	5.01756e-06
	1.20714	0.00106		2.23333	0		1.47778	3.01054e-05
	1.20714	0.00106		2.23667	0		1.48	1.00351e-05
	1.21429	0.0011		2.23667	3.44037e-05		1.48	5.01756e-06
	1.21429	0.00104		2.24	0		1.48222	4.01405e-05
	1.21429	0.0011		2.24333	2.29358e-05		1.48444	1.00351e-05
	1.21429	0.00108		2.24333	0		1.48444	1.50527e-05
	1.21429	0.00106		2.24667	2.29358e-05		1.48667	1.50527e-05
	1.21429	0.00113		2.25	3.44037e-05		1.48889	0
	1.21429	0.00106		2.25333	1.14679e-05		1.48889	2.00702e-05
	1.22143	0.00108		2.25333	4.58716e-05		1.49111	0
	1.22143	0.00112		2.25667	0		1.49333	1.00351e-05
	1.22143	0.00108		2.26	1.14679e-05		1.49333	2.50878e-05
	1.22143	0.00112		2.26	3.44037e-05		1.49556	1.00351e-05
	1.22143	0.00112		2.26333	0		1.49778	3.01054e-05
	1.22143	0.00112		2.26667	3.44037e-05		1.49778	1.50527e-05
	1.22857	0.0011		2.26667	2.29358e-05		1.5	1.00351e-05
	1.22857	0.00104		2.27	1.14679e-05		1.50222	2.00702e-05
	1.22857	0.00112		2.27333	1.14679e-05		1.50222	-1.00351e-05
	1.22857	0.00106		2.27333	-1.14679e-05		1.50444	2.00702e-05
	1.22857	0.00113		2.27667	3.44037e-05		1.50667	1.00351e-05
	1.22857	0.00112		2.28	0		1.50667	0
	1.23571	0.00108		2.28	1.14679e-05		1.50889	2.00702e-05
	1.23571	0.00113		2.28333	4.58716e-05		1.50889	-5.01756e-06
	1.23571	0.00108		2.28667	-1.14679e-05		1.51111	2.50878e-05
	1.23571	0.00108		2.28667	3.44037e-05		1.51333	5.01756e-06
	1.23571	0.0011		2.29	0		1.51333	1.00351e-05
	1.23571	0.0011		2.29333	-1.14679e-05		1.51556	3.51229e-05
	1.23571	0.00117		2.29333	3.44037e-05		1.51778	0
	1.24286	0.0011		2.29667	0		1.51778	2.00702e-05
	1.24286	0.00112		2.3	3.44037e-05		1.52	1.50527e-05
	1.24286	0.0011		2.3	0		1.52222	0
	1.24286	0.0011		2.30333	2.29358e-05		1.52222	3.01054e-05
	1.24286	0.00119		2.30667	3.44037e-05		1.52444	0
	1.24286	0.00108		2.30667	2.29358e-05		1.52667	2.50878e-05
	1.25	0.00112		2.31	5.73394e-05		1.52667	1.00351e-05
	1.25	0.00112		2.31333	1.14679e-05		1.52889	1.00351e-05
	1.25	0.00106		2.31333	-1.14679e-05		1.53111	3.51229e-05
	1.25	0.00112		2.31667	1.14679e-05		1.53111	5.01756e-06
	1.25	0.0011		2.32	0		1.53333	1.50527e-05
	1.25714	0.00112		2.32	2.29358e-05		1.53333	1.50527e-05
	1.25714	0.0011		2.32333	0		1.53556	0
	1.25714	0.0011		2.32667	1.14679e-05		1.53778	3.01054e-05
	1.25714	0.00121		2.32667	3.44037e-05		1.53778	1.00351e-05
	1.25714	0.00112		2.33	-1.14679e-05		1.54	2.50878e-05
	1.25714	0.00112		2.33333	1.14679e-05		1.54222	2.00702e-05
	1.26429	0.00112		2.33333	0		1.54222	2.00702e-05
	1.26429	0.00106		2.33667	0		1.54444	2.50878e-05
	1.26429	0.00113		2.34	2.29358e-05		1.54667	5.01756e-06
	1.26429	0.00106		2.34	-1.14679e-05		1.54667	5.01756e-06
	1.26429	0.00112		2.34333	3.44037e-05		1.54889	1.50527e-05
	1.26429	0.00112		2.34667	0		1.55111	5.01756e-06
	1.27143	0.00108		2.34667	0		1.55111	1.50527e-05
	1.27143	0.00115		2.35	4.58716e-05		1.55333	0
	1.27143	0.00104		2.35333	-1.14679e-05		1.55556	2.50878e-05
	1.27143	0.0011		2.35333	3.44037e-05		1.55556	1.00351e-05
	1.27143	0.00113		2.35667	0		1.55778	1.00351e-05
	1.27857	0.00108		2.36	-1.14679e-05		1.56	1.50527e-05
	1.27857	0.00117		2.36	2.29358e-05		1.56	0
	1.27857	0.00112		2.36333	0		1.56222	1.00351e-05
	1.27857	0.00113		2.36667	3.44037e-05		1.56444	5.01756e-06
	1.27857	0.00115		2.36667	0		1.56444	-1.00351e-05
	1.27857	0.00112		2.37	1.14679e-05		1.56667	3.01054e-05
	1.28571	0.00119		2.37333	5.73394e-05		1.56889	1.50527e-05
	1.28571	0.00115		2.37333	-1.14679e-05		1.57111	1.50527e-05
	1.28571	0.00113		2.37667	2.29358e-05		1.57111	1.00351e-05
	1.28571	0.00115		2.38	0		1.57333	5.01756e-06
	1.28571	0.00108		2.38	-1.14679e-05		1.57333	1.00351e-05
	1.28571	0.00115		2.38333	3.44037e-05		1.57556	5.01756e-06
	1.29286	0.00113		2.38667	-1.14679e-05		1.57778	1.00351e-05
	1.29286	0.00113		2.38667	3.44037e-05		1.58	2.00702e-05
	1.29286	0.00115		2.39	2.29358e-05		1.58	1.00351e-05
	1.29286	0.00112		2.39333	2.29358e-05		1.58222	2.50878e-05
	1.29286	0.00117		2.39333	3.44037e-05		1.58444	1.50527e-05
	1.29286	0.00115		2.39667	0		1.58444	1.00351e-05
	1.3	0.00112		2.4	3.44037e-05		1.58667	1.00351e-05
	1.3	0.00117		2.4	1.14679e-05		1.58889	5.01756e-06
	1.3	0.00108		2.40333	0		1.58889	1.50527e-05
	1.3	0.00117		2.40667	3.44037e-05		1.59111	1.50527e-05
	1.3	0.00115		2.40667	-1.14679e-05		1.59333	1.00351e-05
	1.3	0.00113		2.41	2.29358e-05		1.59333	1.50527e-05
	1.30714	0.00115		2.41333	1.14679e-05		1.59556	0
	1.30714	0.00113		2.41333	1.14679e-05		1.59778	2.00702e-05
	1.30714	0.00115		2.41667	3.44037e-05		1.59778	1.00351e-05
	1.30714	0.00117		2.42	-1.14679e-05		1.6	1.50527e-05
	1.30714	0.00115		2.42	1.14679e-05		1.60222	1.50527e-05
	1.30714	0.00121		2.42333	0		1.60222	5.01756e-06
	1.31429	0.00112		2.42333	1.14679e-05		1.60444	2.00702e-05
	1.31429	0.00115		2.42667	3.44037e-05		1.60667	0
	1.31429	0.00115		2.43	-1.14679e-05		1.60667	1.50527e-05
	1.31429	0.00108		2.43	1.14679e-05		1.60889	1.00351e-05
	1.31429	0.00119		2.43333	2.29358e-05		1.61111	-5.01756e-06
	1.31429	0.00113		2.43667	1.14679e-05		1.61111	2.00702e-05
	1.32143	0.00117		2.43667	5.73394e-05		1.61333	1.50527e-05
	1.32143	0.00115		2.44	0		1.61556	1.50527e-05
	1.32143	0.00112		2.44333	3.44037e-05		1.61556	2.00702e-05
	1.32143	0.00115		2.44333	1.14679e-05		1.61778	5.01756e-06
	1.32143	0.00112		2.44667	0		1.62	1.50527e-05
	1.32857	0.00121		2.45	4.58716e-05		1.62	0
	1.32857	0.00119		2.45	-1.14679e-05		1.62222	5.01756e-06
	1.32857	0.00117		2.45333	2.29358e-05		1.62444	0
	1.32857	0.00117		2.45667	2.29358e-05		1.62444	0
	1.32857	0.00115		2.45667	-1.14679e-05		1.62667	2.00702e-05
	1.32857	0.00115		2.46	4.58716e-05		1.62889	-5.01756e-06
	1.32857	0.00117		2.46333	0		1.62889	1.50527e-05
	1.33571	0.00115		2.46333	1.14679e-05		1.63111	2.50878e-05
	1.33571	0.00117		2.46667	2.29358e-05		1.63333	0
	1.33571	0.00113		2.47	-2.29358e-05		1.63556	2.50878e-05
	1.33571	0.00113		2.47	2.29358e-05		1.63556	5.01756e-06
	1.33571	0.00115		2.47333	-1.14679e-05		1.63778	1.50527e-05
	1.33571	0.00112		2.47667	0		1.64	1.50527e-05
	1.34286	0.00119		2.47667	1.14679e-05		1.64	5.01756e-06
	1.34286	0.00115		2.48	-2.29358e-05		1.64222	2.00702e-05
	1.34286	0.00119		2.48333	3.44037e-05		1.64444	1.00351e-05
	1.34286	0.00123		2.48333	0		1.64444	1.00351e-05
	1.34286	0.00115		2.48667	3.44037e-05		1.64667	1.00351e-05
	1.34286	0.00119		2.49	4.58716e-05		1.64889	-5.01756e-06
	1.35	0.00115		2.49	0		1.64889	1.50527e-05
	1.35	0.00117		2.49333	5.73394e-05		1.65111	5.01756e-06
	1.35	0.00119		2.49667	-2.29358e-05		1.65333	1.50527e-05
	1.35	0.00117		2.49667	0		1.65333	1.00351e-05
	1.35	0.00119		2.5	1.14679e-05		1.65556	5.01756e-06
	1.35	0.00115		2.50333	-1.14679e-05		1.65778	1.00351e-05
	1.35714	0.00117		2.50333	2.29358e-05		1.65778	2.50878e-05
	1.35714	0.00123		2.50667	-1.14679e-05		1.66	1.50527e-05
	1.35714	0.00119		2.51	2.29358e-05		1.66222	1.50527e-05
	1.35714	0.00125		2.51	3.44037e-05		1.66444	1.00351e-05
	1.35714	0.00119		2.51333	1.14679e-05		1.66444	1.00351e-05
	1.36429	0.00119		2.51667	6.88073e-05		1.66667	1.50527e-05
	1.36429	0.00117		2.51667	0		1.66889	1.50527e-05
	1.36429	0.00119		2.52	1.14679e-05		1.66889	1.00351e-05
	1.36429	0.00123		2.52333	3.44037e-05		1.67111	1.00351e-05
	1.36429	0.00119		2.52333	0		1.67333	2.50878e-05
	1.36429	0.00121		2.52667	4.58716e-05		1.67333	1.00351e-05
	1.37143	0.00121		2.53	2.29358e-05		1.67556	1.00351e-05
	1.37143	0.00113		2.53	2.29358e-05		1.67778	3.01054e-05
	1.37143	0.00123		2.53333	2.29358e-05		1.67778	0
	1.37143	0.00117		2.53667	-1.14679e-05		1.68	1.50527e-05
	1.37143	0.00121		2.53667	1.14679e-05		1.68222	1.00351e-05
	1.37143	0.00123		2.54	0		1.68222	1.00351e-05
	1.37857	0.00121		2.54	1.14679e-05		1.68444	0
	1.37857	0.00127		2.54333	4.58716e-05		1.68667	2.00702e-05
	1.37857	0.00123		2.54667	-2.29358e-05		1.68667	2.00702e-05
	1.37857	0.00117		2.55	2.29358e-05		1.68889	1.50527e-05
	1.37857	0.00121		2.55	0		1.69111	2.00702e-05
	1.37857	0.00117		2.55333	1.14679e-05		1.69111	3.01054e-05
	1.38571	0.00127		2.55667	3.44037e-05		1.69333	5.01756e-06
	1.38571	0.00123		2.55667	0		1.69556	3.51229e-05
	1.38571	0.00123		2.56	3.44037e-05		1.69556	2.50878e-05
	1.38571	0.00125		2.56333	2.29358e-05		1.69778	1.50527e-05
	1.38571	0.00117		2.56333	0		1.7	2.50878e-05
	1.38571	0.00123		2.56667	2.29358e-05		1.7	-5.01756e-06
	1.39286	0.00119		2.56667	-2.29358e-05		1.70222	2.50878e-05
	1.39286	0.00119		2.57	2.29358e-05		1.70444	1.00351e-05
	1.39286	0.00121		2.57333	1.14679e-05		1.70444	2.00702e-05
	1.39286	0.00121		2.57333	1.14679e-05		1.70667	2.00702e-05
	1.39286	0.00127		2.57667	2.29358e-05		1.70889	-5.01756e-06
	1.39286	0.00121		2.58	0		1.70889	2.50878e-05
	1.39286	0.00123		2.58333	1.14679e-05		1.71111	-5.01756e-06
	1.4	0.00123		2.58333	0		1.71333	5.01756e-06
	1.4	0.00117		2.58667	2.29358e-05		1.71333	3.01054e-05
	1.4	0.00123		2.59	3.44037e-05		1.71556	5.01756e-06
	1.4	0.00121		2.59	1.14679e-05		1.71778	2.00702e-05
	1.4	0.00127		2.59333	4.58716e-05		1.71778	5.01756e-06
	1.4	0.00121		2.59667	0		1.72	0
	1.40714	0.00115		2.59667	-1.14679e-05		1.72222	1.00351e-05
	1.40714	0.00125		2.6	3.44037e-05		1.72222	5.01756e-06
	1.40714	0.00123		2.60333	1.14679e-05		1.72444	1.00351e-05
	1.40714	0.00119		2.60333	4.58716e-05		1.72667	2.50878e-05
	1.40714	0.00127		2.60667	3.44037e-05		1.72667	1.00351e-05
	1.41429	0.00119		2.61	1.14679e-05		1.72889	2.00702e-05
	1.41429	0.00125		2.61	2.29358e-05		1.73111	-5.01756e-06
	1.41429	0.00121		2.61333	-2.29358e-05		1.73111	5.01756e-06
	1.41429	0.00125		2.61667	3.44037e-05		1.73333	2.50878e-05
	1.41429	0.00123		2.61667	2.29358e-05		1.73556	5.01756e-06
	1.41429	0.00123		2.62	0		1.73556	2.00702e-05
	1.41429	0.00127		2.62333	3.44037e-05		1.73778	5.01756e-05
	1.42143	0.00121		2.62333	-2.29358e-05		1.74	-2.50878e-05
	1.42143	0.00123		2.62667	1.14679e-05		1.74	2.50878e-05
	1.42143	0.00131		2.63	1.14679e-05		1.74222	4.01405e-05
	1.42143	0.00123		2.63333	-1.14679e-05		1.74444	-1.00351e-05
	1.42143	0.00131		2.63333	5.73394e-05		1.74444	3.01054e-05
	1.42857	0.00127		2.63667	1.14679e-05		1.74667	2.00702e-05
	1.42857	0.00123		2.64	3.44037e-05		1.74889	1.00351e-05
	1.42857	0.00127		2.64	3.44037e-05		1.74889	4.01405e-05
	1.42857	0.00125		2.64333	-1.14679e-05		1.75111	-1.00351e-05
	1.42857	0.00125		2.64667	2.29358e-05		1.75333	2.50878e-05
	1.42857	0.00125		2.64667	0		1.75333	5.01756e-06
	1.43571	0.00125		2.65	0		1.75556	-5.01756e-06
	1.43571	0.00131		2.65333	2.29358e-05		1.75778	4.01405e-05
	1.43571	0.00123		2.65333	1.14679e-05		1.75778	-5.01756e-06
	1.43571	0.00129		2.65667	4.58716e-05		1.76	2.50878e-05
	1.43571	0.00129		2.66	0		1.76222	2.50878e-05
	1.43571	0.00123		2.66	3.44037e-05		1.76444	-1.00351e-05
	1.44286	0.00129		2.66333	3.44037e-05		1.76444	2.50878e-05
	1.44286	0.00123		2.66667	-2.29358e-05		1.76667	5.01756e-06
	1.44286	0.00125		2.66667	3.44037e-05		1.76889	0
	1.44286	0.00127		2.67	0		1.76889	3.01054e-05
	1.44286	0.00125		2.67333	1.14679e-05		1.77111	2.00702e-05
	1.44286	0.00129		2.67333	4.58716e-05		1.77333	1.00351e-05
	1.45	0.00123		2.67667	-1.14679e-05		1.77556	2.00702e-05
	1.45	0.00129		2.68	3.44037e-05		1.77556	2.00702e-05
	1.45	0.00129		2.68333	0		1.77778	1.50527e-05
	1.45	0.00125		2.68333	4.58716e-05		1.77778	3.51229e-05
	1.45	0.00131		2.68667	4.58716e-05		1.78	1.50527e-05
	1.45	0.00125		2.69	0		1.78222	5.01756e-06
	1.45714	0.00131		2.69	3.44037e-05		1.78444	2.50878e-05
	1.45714	0.00131		2.69333	1.14679e-05		1.78444	1.50527e-05
	1.45714	0.00121		2.69667	0		1.78667	1.00351e-05
	1.45714	0.00127		2.69667	2.29358e-05		1.78889	1.50527e-05
	1.45714	0.00125		2.7	-1.14679e-05		1.78889	1.00351e-05
	1.45714	0.00131		2.70333	2.29358e-05		1.79111	2.00702e-05
	1.45714	0.00127		2.70333	1.14679e-05		1.79111	5.01756e-06
	1.46429	0.00129		2.70667	2.29358e-05		1.79333	3.51229e-05
	1.46429	0.00133		2.71	2.29358e-05		1.79556	1.00351e-05
	1.46429	0.00127		2.71	0		1.79556	1.00351e-05
	1.46429	0.00131		2.71333	4.58716e-05		1.79778	3.01054e-05
	1.46429	0.00131		2.71667	-1.14679e-05		1.8	1.00351e-05
	1.46429	0.00125		2.71667	-1.14679e-05		1.8	2.00702e-05
	1.47143	0.00131		2.72	1.14679e-05		1.80222	1.50527e-05
	1.47143	0.00127		2.72333	-3.44037e-05		1.80444	2.50878e-05
	1.47143	0.00127		2.72333	3.44037e-05		1.80444	2.00702e-05
	1.47143	0.00131		2.72667	0		1.80667	1.00351e-05
	1.47143	0.00127		2.73	0		1.80889	1.50527e-05
	1.47857	0.00133		2.73	3.44037e-05		1.80889	5.01756e-06
	1.47857	0.00121		2.73333	-2.29358e-05		1.81111	1.50527e-05
	1.47857	0.00131		2.73667	2.29358e-05		1.81333	2.00702e-05
	1.47857	0.00131		2.73667	1.14679e-05		1.81333	-5.01756e-06
	1.47857	0.00125		2.74	0		1.81556	3.01054e-05
	1.47857	0.00135		2.74333	4.58716e-05		1.81778	1.50527e-05
	1.48571	0.00133		2.74333	-2.29358e-05		1.81778	2.00702e-05
	1.48571	0.00131		2.74667	3.44037e-05		1.82	1.50527e-05
	1.48571	0.00127		2.75	2.29358e-05		1.82	0
	1.48571	0.00127		2.75	2.29358e-05		1.82222	2.50878e-05
	1.48571	0.00131		2.75333	5.73394e-05		1.82444	5.01756e-06
	1.48571	0.00127		2.75667	0		1.82444	1.50527e-05
	1.49286	0.00133		2.75667	5.73394e-05		1.82667	2.50878e-05
	1.49286	0.00133		2.76	3.44037e-05		1.82889	5.01756e-06
	1.49286	0.00127		2.76333	0		1.82889	3.01054e-05
	1.49286	0.00133		2.76333	3.44037e-05		1.83111	0
	1.49286	0.00131		2.76667	-1.14679e-05		1.83333	3.01054e-05
	1.49286	0.00131		2.77	2.29358e-05		1.83333	2.00702e-05
	1.5	0.00135		2.77	1.14679e-05		1.83556	0
	1.5	0.00129		2.77333	0		1.83778	3.01054e-05
	1.5	0.00135		2.77667	2.29358e-05		1.83778	0
	1.5	0.00131		2.77667	-1.14679e-05		1.84	1.00351e-05
	1.5	0.00133		2.78	4.58716e-05		1.84222	1.50527e-05
	1.5	0.00133		2.78333	3.44037e-05		1.84222	0
	1.50714	0.00127		2.78333	2.29358e-05		1.84444	2.50878e-05
	1.50714	0.00135		2.78667	4.58716e-05		1.84444	0
	1.50714	0.00129		2.79	1.14679e-05		1.84667	1.50527e-05
	1.50714	0.00131		2.79	3.44037e-05		1.84889	2.50878e-05
	1.50714	0.00137		2.79333	0		1.84889	0
	1.50714	0.00129		2.79667	-1.14679e-05		1.85111	2.00702e-05
	1.51429	0.00135		2.79667	5.73394e-05		1.85333	1.00351e-05
	1.51429	0.00131		2.8	0		1.85333	1.00351e-05
	1.51429	0.00129		2.80333	2.29358e-05		1.85556	1.50527e-05
	1.51429	0.00135		2.80333	1.14679e-05		1.85778	2.00702e-05
	1.51429	0.00129		2.80667	-2.29358e-05		1.85778	1.50527e-05
	1.51429	0.00135		2.81	2.29358e-05		1.86	2.00702e-05
	1.52143	0.00131		2.81	-1.14679e-05		1.86222	2.50878e-05
	1.52143	0.00131		2.81333	3.44037e-05		1.86222	2.00702e-05
	1.52143	0.0014		2.81667	3.44037e-05		1.86444	1.50527e-05
	1.52143	0.00129		2.81667	0		1.86667	2.00702e-05
	1.52143	0.00133		2.82	4.58716e-05		1.86667	0
	1.52143	0.00135		2.82333	-1.14679e-05		1.86889	1.50527e-05
	1.52857	0.00131		2.82333	3.44037e-05		1.87111	1.50527e-05
	1.52857	0.00138		2.82667	2.29358e-05		1.87111	0
	1.52857	0.00127		2.83	0		1.87333	2.00702e-05
	1.52857	0.00138		2.83	4.58716e-05		1.87556	1.00351e-05
	1.52857	0.00135		2.83333	-1.14679e-05		1.87556	1.50527e-05
	1.52857	0.00135		2.83667	2.29358e-05		1.87778	1.50527e-05
	1.53571	0.00137		2.83667	1.14679e-05		1.87778	1.00351e-05
	1.53571	0.00127		2.84	-1.14679e-05		1.88	2.50878e-05
	1.53571	0.00137		2.84333	4.58716e-05		1.88222	-1.50527e-05
	1.53571	0.00135		2.84333	-1.14679e-05		1.88222	2.00702e-05
	1.53571	0.00129		2.84667	2.29358e-05		1.88444	1.50527e-05
	1.53571	0.00133		2.85	3.44037e-05		1.88667	-5.01756e-06
	1.54286	0.00129		2.85	0		1.88667	3.01054e-05
	1.54286	0.00137		2.85333	4.58716e-05		1.88889	0
	1.54286	0.00137		2.85667	-1.14679e-05		1.89111	1.00351e-05
	1.54286	0.00133		2.85667	2.29358e-05		1.89111	3.01054e-05
	1.54286	0.00138		2.86	3.44037e-05		1.89333	-5.01756e-06
	1.55	0.00131		2.86333	-2.29358e-05		1.89556	2.00702e-05
	1.55	0.00138		2.86333	2.29358e-05		1.89556	1.00351e-05
	1.55	0.00138		2.86667	-1.14679e-05		1.89778	1.00351e-05
	1.55	0.00133		2.87	0		1.9	1.50527e-05
	1.55	0.00138		2.87	3.44037e-05		1.9	1.00351e-05
	1.55	0.00131		2.87333	-1.14679e-05		1.90222	3.01054e-05
	1.55	0.00137		2.87667	3.44037e-05		1.90444	-5.01756e-06
	1.55714	0.00135		2.88	0		1.90444	1.50527e-05
	1.55714	0.00135		2.88	1.14679e-05		1.90667	3.01054e-05
	1.55714	0.0014		2.88333	3.44037e-05		1.90889	-1.00351e-05
	1.55714	0.00133		2.88667	0		1.90889	2.00702e-05
	1.55714	0.0014		2.88667	4.58716e-05		1.91111	2.50878e-05
	1.56429	0.00135		2.89	1.14679e-05		1.91111	1.50527e-05
	1.56429	0.00135		2.89333	3.44037e-05		1.91333	1.00351e-05
	1.56429	0.00138		2.89333	4.58716e-05		1.91556	1.50527e-05
	1.56429	0.00129		2.89667	0		1.91556	1.00351e-05
	1.56429	0.0014		2.9	4.58716e-05		1.91778	0
	1.56429	0.0014		2.9	1.14679e-05		1.92	3.01054e-05
	1.57143	0.00135		2.90333	3.44037e-05		1.92	1.00351e-05
	1.57143	0.00144		2.90667	2.29358e-05		1.92222	5.01756e-06
	1.57143	0.00137		2.90667	1.14679e-05		1.92444	3.01054e-05
	1.57143	0.00142		2.91	4.58716e-05		1.92444	-5.01756e-06
	1.57143	0.00138		2.91333	-1.14679e-05		1.92667	2.00702e-05
	1.57143	0.00131		2.91333	2.29358e-05		1.92889	2.00702e-05
	1.57857	0.0014		2.91667	2.29358e-05		1.92889	1.00351e-05
	1.57857	0.00137		2.91667	0		1.93111	2.00702e-05
	1.57857	0.00138		2.92	5.73394e-05		1.93333	1.50527e-05
	1.57857	0.00138		2.92333	1.14679e-05		1.93333	3.01054e-05
	1.57857	0.00133		2.92667	2.29358e-05		1.93556	1.50527e-05
	1.57857	0.0014		2.92667	3.44037e-05		1.93556	1.00351e-05
	1.58571	0.00133		2.93	0		1.93778	4.01405e-05
	1.58571	0.0014		2.93333	2.29358e-05		1.94	5.01756e-06
	1.58571	0.00146		2.93333	1.14679e-05		1.94	2.50878e-05
	1.58571	0.00138		2.93667	2.29358e-05		1.94222	2.50878e-05
	1.58571	0.00144		2.94	3.44037e-05		1.94444	-5.01756e-06
	1.58571	0.00138		2.94	-1.14679e-05		1.94444	2.50878e-05
	1.59286	0.00137		2.94333	4.58716e-05		1.94667	1.00351e-05
	1.59286	0.00142		2.94667	0		1.94889	1.00351e-05
	1.59286	0.00137		2.94667	1.14679e-05		1.94889	4.51581e-05
	1.59286	0.00142		2.95	3.44037e-05		1.95111	1.00351e-05
	1.59286	0.00138		2.95333	-1.14679e-05		1.95333	0
	1.59286	0.0014		2.95333	3.44037e-05		1.95333	2.00702e-05
	1.6	0.00142		2.95667	2.29358e-05		1.95556	5.01756e-06
	1.6	0.0014		2.96	2.29358e-05		1.95778	1.50527e-05
	1.6	0.00148		2.96	1.14679e-05		1.95778	1.00351e-05
	1.6	0.00137		2.96333	-1.14679e-05		1.96	1.50527e-05
	1.6	0.0014		2.96667	2.29358e-05		1.96222	2.50878e-05
	1.6	0.0014		2.96667	1.14679e-05		1.96222	2.00702e-05
	1.60714	0.00135		2.97	0		1.96444	1.50527e-05
	1.60714	0.00142		2.97333	2.29358e-05		1.96667	5.01756e-06
	1.60714	0.00138		2.97333	1.14679e-05		1.96667	-5.01756e-06
	1.60714	0.0014		2.97667	3.44037e-05		1.96889	2.00702e-05
	1.60714	0.0014		2.98	3.44037e-05		1.97111	5.01756e-06
	1.61429	0.00138		2.98	2.29358e-05		1.97111	2.50878e-05
	1.61429	0.00142		2.98333	3.44037e-05		1.97333	2.50878e-05
	1.61429	0.00137		2.98667	0		1.97556	1.00351e-05
	1.61429	0.00142		2.98667	1.14679e-05		1.97556	1.00351e-05
	1.61429	0.00146		2.99	1.14679e-05		1.97778	2.50878e-05
	1.61429	0.00137		2.99	1.14679e-05		1.98	0
	1.62143	0.00142		2.99333	3.44037e-05		1.98	1.50527e-05
	1.62143	0.0014		2.99667	0		1.98222	2.00702e-05
	1.62143	0.00138		2.99667	1.14679e-05		1.98444	2.00702e-05
	1.62143	0.00144		3	1.14679e-05		1.98444	2.50878e-05
	1.62143	0.0014		3.00333	0		1.98667	1.00351e-05
	1.62143	0.00146		3.00333	3.44037e-05		1.98889	5.01756e-06
	1.62143	0.00142		3.00667	1.14679e-05		1.98889	1.00351e-05
	1.62857	0.00144		3.01	2.29358e-05		1.99111	1.00351e-05
	1.62857	0.00144		3.01	2.29358e-05		1.99333	1.50527e-05
	1.62857	0.0014		3.01333	0		1.99333	5.01756e-06
	1.62857	0.00144		3.01667	3.44037e-05		1.99556	1.50527e-05
	1.62857	0.00138		3.01667	1.14679e-05		1.99778	2.00702e-05
	1.62857	0.00138		3.02	1.14679e-05		1.99778	1.00351e-05
	1.63571	0.00144		3.02333	1.14679e-05		2	2.00702e-05
	1.63571	0.00138		3.02333	1.14679e-05		2.00222	2.00702e-05
	1.63571	0.00144		3.02667	4.58716e-05		2.00222	1.50527e-05
	1.63571	0.00144		3.03	-1.14679e-05		2.00444	3.01054e-05
	1.63571	0.0014		3.03	4.58716e-05		2.00667	2.00702e-05
	1.63571	0.00146		3.03333	5.73394e-05		2.00667	2.00702e-05
	1.64286	0.00137		3.03667	3.44037e-05		2.00889	2.00702e-05
	1.64286	0.00146		3.03667	5.73394e-05		2.00889	2.00702e-05
	1.64286	0.00146		3.04	0		2.01111	3.01054e-05
	1.64286	0.00137		3.04333	1.14679e-05		2.01333	1.00351e-05
	1.64286	0.00146		3.04333	1.14679e-05		2.01556	1.50527e-05
	1.64286	0.00137		3.04667	0		2.01556	1.00351e-05
	1.65	0.00146		3.05	3.44037e-05		2.01778	1.50527e-05
	1.65	0.00144		3.05	-1.14679e-05		2.02	1.50527e-05
	1.65	0.0014		3.05333	2.29358e-05		2.02	1.50527e-05
	1.65	0.00146		3.05667	3.44037e-05		2.02222	1.00351e-05
	1.65	0.00138		3.05667	-1.14679e-05		2.02444	2.00702e-05
	1.65	0.00148		3.06	4.58716e-05		2.02444	2.00702e-05
	1.65714	0.0015		3.06333	0		2.02667	1.00351e-05
	1.65714	0.0014		3.06667	2.29358e-05		2.02889	2.50878e-05
	1.65714	0.00148		3.06667	3.44037e-05		2.03111	1.50527e-05
	1.65714	0.00144		3.07	0		2.03111	1.00351e-05
	1.65714	0.00146		3.07	4.58716e-05		2.03333	2.50878e-05
	1.65714	0.00148		3.07333	2.29358e-05		2.03556	2.00702e-05
	1.66429	0.00138		3.07667	2.29358e-05		2.03556	1.50527e-05
	1.66429	0.0015		3.07667	3.44037e-05		2.03778	1.00351e-05
	1.66429	0.00142		3.08	0		2.04	2.50878e-05
	1.66429	0.00146		3.08333	3.44037e-05		2.04	5.01756e-06
	1.66429	0.0015		3.08333	1.14679e-05		2.04222	1.50527e-05
	1.66429	0.00142		3.08667	2.29358e-05		2.04444	2.50878e-05
	1.67143	0.00152		3.09	5.73394e-05		2.04444	1.00351e-05
	1.67143	0.00146		3.09	-1.14679e-05		2.04667	2.00702e-05
	1.67143	0.00146		3.09333	3.44037e-05		2.04889	5.01756e-06
	1.67143	0.00148		3.09667	0		2.04889	1.50527e-05
	1.67143	0.00142		3.09667	0		2.05111	1.50527e-05
	1.67143	0.0015		3.1	4.58716e-05		2.05333	1.00351e-05
	1.67857	0.00144		3.10333	-1.14679e-05		2.05333	3.51229e-05
	1.67857	0.00148		3.10333	3.44037e-05		2.05556	1.50527e-05
	1.67857	0.00152		3.10667	4.58716e-05		2.05778	1.50527e-05
	1.67857	0.00138		3.11	2.29358e-05		2.06	3.51229e-05
	1.67857	0.00146		3.11	5.73394e-05		2.06	5.01756e-06
	1.67857	0.00142		3.11333	-1.14679e-05		2.06222	1.50527e-05
	1.68571	0.00144		3.11667	4.58716e-05		2.06222	1.50527e-05
	1.68571	0.0015		3.11667	1.14679e-05		2.06444	1.00351e-05
	1.68571	0.00144		3.12	-1.14679e-05		2.06667	3.01054e-05
	1.68571	0.00152		3.12	4.58716e-05		2.06889	1.50527e-05
	1.68571	0.00148		3.12333	0		2.06889	3.01054e-05
	1.68571	0.00146		3.12667	4.58716e-05		2.07111	1.00351e-05
	1.69286	0.0015		3.12667	3.44037e-05		2.07333	1.00351e-05
	1.69286	0.00142		3.13	2.29358e-05		2.07333	1.50527e-05
	1.69286	0.00154		3.13333	3.44037e-05		2.07556	0
	1.69286	0.00144		3.13333	0		2.07778	3.01054e-05
	1.69286	0.00146		3.13667	2.29358e-05		2.07778	2.00702e-05
	1.69286	0.0015		3.14	0		2.08	3.01054e-05
	1.7	0.00142		3.14	0		2.08222	3.01054e-05
	1.7	0.0015		3.14333	4.58716e-05		2.08222	1.00351e-05
	1.7	0.00146		3.14333	0		2.08444	3.01054e-05
	1.7	0.00144		3.14667	4.58716e-05		2.08667	1.00351e-05
	1.7	0.00146		3.15	1.14679e-05		2.08667	2.00702e-05
	1.7	0.00142		3.15	1.14679e-05		2.08889	3.51229e-05
	1.70714	0.00152		3.15333	3.44037e-05		2.09111	1.50527e-05
	1.70714	0.00148		3.15667	0		2.09333	2.50878e-05
	1.70714	0.0015		3.15667	1.14679e-05		2.09333	1.50527e-05
	1.70714	0.00154		3.16	-1.14679e-05		2.09556	1.00351e-05
	1.70714	0.00146		3.16	1.14679e-05		2.09778	2.50878e-05
	1.70714	0.00152		3.16333	2.29358e-05		2.09778	0
	1.71429	0.0015		3.16667	0		2.1	2.50878e-05
	1.71429	0.00144		3.16667	1.14679e-05		2.10222	1.00351e-05
	1.71429	0.00152		3.17	1.14679e-05		2.10222	1.00351e-05
	1.71429	0.00146		3.17333	1.14679e-05		2.10444	3.51229e-05
	1.71429	0.0015		3.17333	2.29358e-05		2.10667	1.00351e-05
	1.71429	0.00148		3.17667	0		2.10667	2.50878e-05
	1.72143	0.00148		3.18	4.58716e-05		2.10889	1.50527e-05
	1.72143	0.00154		3.18	0		2.11111	1.50527e-05
	1.72143	0.00148		3.18333	3.44037e-05		2.11111	2.50878e-05
	1.72143	0.00152		3.18667	3.44037e-05		2.11333	1.00351e-05
	1.72143	0.00148		3.18667	0		2.11556	1.50527e-05
	1.72143	0.00146		3.19	4.58716e-05		2.11778	1.00351e-05
	1.72857	0.00152		3.19333	1.14679e-05		2.11778	-5.01756e-06
	1.72857	0.0015		3.19333	0		2.12	3.51229e-05
	1.72857	0.00148		3.19667	1.14679e-05		2.12222	-5.01756e-06
	1.72857	0.00156		3.2	-3.44037e-05		2.12222	3.01054e-05
	1.72857	0.00148		3.2	4.58716e-05		2.12444	2.00702e-05
	1.72857	0.00154		3.20333	1.14679e-05		2.12667	1.00351e-05
	1.73571	0.0015		3.20667	-1.14679e-05		2.12667	3.51229e-05
	1.73571	0.00152		3.20667	2.29358e-05		2.12889	2.00702e-05
	1.73571	0.00154		3.21	-1.14679e-05		2.13111	2.50878e-05
	1.73571	0.00146		3.21333	-1.14679e-05		2.13111	2.50878e-05
	1.73571	0.0015		3.21667	0		2.13333	-5.01756e-06
	1.73571	0.00152		3.21667	-2.29358e-05		2.13556	4.01405e-05
	1.74286	0.00154		3.22	3.44037e-05		2.13556	-5.01756e-06
	1.74286	0.0015		3.22	2.29358e-05		2.13778	2.50878e-05
	1.74286	0.00148		3.22333	3.44037e-05		2.14	2.00702e-05
	1.74286	0.00154		3.22667	5.73394e-05		2.14	0
	1.74286	0.00154		3.22667	0		2.14222	2.00702e-05
	1.74286	0.0015		3.23	2.29358e-05		2.14444	1.00351e-05
	1.74286	0.00148		3.23333	0		2.14444	1.50527e-05
	1.75	0.00152		3.23333	0		2.14667	3.51229e-05
	1.75	0.00148		3.23667	4.58716e-05		2.14889	0
	1.75	0.0015		3.24	-1.14679e-05		2.14889	3.51229e-05
	1.75	0.00152		3.24	3.44037e-05		2.15111	5.01756e-06
	1.75	0.00154		3.24333	1.14679e-05		2.15333	2.50878e-05
	1.75	0.00148		3.24667	-1.14679e-05		2.15333	1.50527e-05
	1.75714	0.00156		3.25	3.44037e-05		2.15556	5.01756e-06
	1.75714	0.00148		3.25	-2.29358e-05		2.15778	3.01054e-05
	1.75714	0.00148		3.25333	2.29358e-05		2.15778	5.01756e-06
	1.75714	0.00154		3.25667	1.14679e-05		2.16	2.00702e-05
	1.75714	0.0015		3.25667	-1.14679e-05		2.16222	2.50878e-05
	1.75714	0.00158		3.26	5.73394e-05		2.16222	5.01756e-06
	1.76429	0.00152		3.26333	2.29358e-05		2.16444	3.51229e-05
	1.76429	0.00156		3.26333	5.73394e-05		2.16444	5.01756e-06
	1.76429	0.00152		3.26667	2.29358e-05		2.16667	2.00702e-05
	1.76429	0.00152		3.27	0		2.16889	1.50527e-05
	1.76429	0.00156		3.27	5.73394e-05		2.16889	5.01756e-06
	1.76429	0.0015		3.27333	0		2.17111	3.51229e-05
	1.77143	0.00154		3.27667	3.44037e-05		2.17333	5.01756e-06
	1.77143	0.00156		3.27667	2.29358e-05		2.17333	2.50878e-05
	1.77143	0.00152		3.28	2.29358e-05		2.17556	2.00702e-05
	1.77143	0.00163		3.28333	3.44037e-05		2.17778	0
	1.77143	0.0015		3.28333	3.44037e-05		2.17778	3.51229e-05
	1.77143	0.00154		3.28667	4.58716e-05		2.18	1.00351e-05
	1.77857	0.00158		3.29	2.29358e-05		2.18222	1.50527e-05
	1.77857	0.0015		3.29	1.14679e-05		2.18222	2.50878e-05
	1.77857	0.0016		3.29333	3.44037e-05		2.18444	5.01756e-06
	1.77857	0.00156		3.29667	1.14679e-05		2.18667	2.50878e-05
	1.77857	0.00158		3.29667	5.73394e-05		2.18667	5.01756e-06
	1.77857	0.0016		3.3	1.14679e-05		2.18889	3.01054e-05
	1.78571	0.0015		3.30333	1.14679e-05		2.18889	2.00702e-05
	1.78571	0.00158		3.30333	2.29358e-05		2.19111	1.00351e-05
	1.78571	0.00152		3.30667	0		2.19333	3.51229e-05
	1.78571	0.00158		3.31	2.29358e-05		2.19333	1.50527e-05
	1.78571	0.0016		3.31	2.29358e-05		2.19556	1.50527e-05
	1.78571	0.00152		3.31333	1.14679e-05		2.19778	3.51229e-05
	1.79286	0.0016		3.31667	3.44037e-05		2.19778	5.01756e-06
	1.79286	0.00156		3.31667	-1.14679e-05		2.2	3.01054e-05
	1.79286	0.00154		3.32	3.44037e-05		2.20222	1.50527e-05
	1.79286	0.00158		3.32333	0		2.20222	2.00702e-05
	1.79286	0.00152		3.32333	1.14679e-05		2.20444	2.50878e-05
	1.79286	0.00158		3.32667	3.44037e-05		2.20667	5.01756e-06
	1.8	0.00156		3.33	0		2.20667	1.50527e-05
	1.8	0.0016		3.33	3.44037e-05		2.20889	5.01756e-06
	1.8	0.0016		3.33333	2.29358e-05		2.21111	1.50527e-05
	1.8	0.00156		3.33667	2.29358e-05		2.21111	3.01054e-05
	1.8	0.00162		3.34	4.58716e-05		2.21333	5.01756e-06
	1.8	0.00158		3.34	-1.14679e-05		2.21556	3.01054e-05
	1.80714	0.00156		3.34333	3.44037e-05		2.21556	1.00351e-05
	1.80714	0.00158		3.34667	1.14679e-05		2.21778	1.50527e-05
	1.80714	0.00158		3.34667	2.29358e-05		2.22	2.50878e-05
	1.80714	0.0016		3.35	3.44037e-05		2.22	5.01756e-06
	1.80714	0.00158		3.35333	-2.29358e-05		2.22222	1.50527e-05
	1.80714	0.00156		3.35333	3.44037e-05		2.22444	1.00351e-05
	1.81429	0.0016		3.35667	2.29358e-05		2.22444	1.00351e-05
	1.81429	0.00156		3.36	0		2.22667	2.00702e-05
	1.81429	0.00165		3.36	6.88073e-05		2.22889	5.01756e-06
	1.81429	0.00163		3.36333	0		2.22889	2.50878e-05
	1.81429	0.0016		3.36667	1.14679e-05		2.23111	1.50527e-05
	1.81429	0.0016		3.36667	2.29358e-05		2.23333	1.50527e-05
	1.82143	0.00156		3.37	0		2.23333	3.51229e-05
	1.82143	0.0016		3.37333	4.58716e-05		2.23556	1.50527e-05
	1.82143	0.0016		3.37333	-1.14679e-05		2.23778	1.50527e-05
	1.82143	0.0016		3.37667	1.14679e-05		2.23778	1.50527e-05
	1.82143	0.00158		3.38	2.29358e-05		2.24	5.01756e-06
	1.82143	0.00154		3.38	-2.29358e-05		2.24222	3.01054e-05
	1.82857	0.00163		3.38333	4.58716e-05		2.24222	1.50527e-05
	1.82857	0.00158		3.38667	-2.29358e-05		2.24444	2.50878e-05
	1.82857	0.0016		3.38667	0		2.24667	1.00351e-05
	1.82857	0.00163		3.39	4.58716e-05		2.24667	1.50527e-05
	1.82857	0.00158		3.39333	1.14679e-05		2.24889	2.50878e-05
	1.82857	0.0016		3.39333	4.58716e-05		2.25111	1.00351e-05
	1.83571	0.00158		3.39667	0		2.25111	1.00351e-05
	1.83571	0.0016		3.4	1.14679e-05		2.25333	2.00702e-05
	1.83571	0.00165		3.4	4.58716e-05		2.25556	5.01756e-06
	1.83571	0.0016		3.40333	0		2.25556	2.00702e-05
	1.83571	0.00163		3.40667	3.44037e-05		2.25778	1.00351e-05
	1.83571	0.0016		3.40667	1.14679e-05		2.25778	2.00702e-05
	1.84286	0.0016		3.41	2.29358e-05		2.26	1.50527e-05
	1.84286	0.00163		3.41333	4.58716e-05		2.26222	1.50527e-05
	1.84286	0.00156		3.41333	1.14679e-05		2.26222	3.01054e-05
	1.84286	0.00167		3.41667	3.44037e-05		2.26444	1.00351e-05
	1.84286	0.0016		3.42	2.29358e-05		2.26667	1.50527e-05
	1.84286	0.0016		3.42	2.29358e-05		2.26667	2.00702e-05
	1.85	0.00167		3.42333	4.58716e-05		2.26889	5.01756e-06
	1.85	0.00158		3.42667	0		2.27111	3.01054e-05
	1.85	0.00165		3.42667	1.14679e-05		2.27111	5.01756e-06
	1.85	0.00165		3.43	0		2.27333	3.01054e-05
	1.85	0.00158		3.43333	2.29358e-05		2.27556	2.00702e-05
	1.85	0.00163		3.43667	3.44037e-05		2.27556	5.01756e-06
	1.85714	0.00162		3.43667	1.14679e-05		2.27778	3.01054e-05
	1.85714	0.00165		3.44	4.58716e-05		2.28	1.00351e-05
	1.85714	0.00162		3.44333	1.14679e-05		2.28	2.50878e-05
	1.85714	0.0016		3.44333	3.44037e-05		2.28222	2.50878e-05
	1.85714	0.00165		3.44667	2.29358e-05		2.28444	1.50527e-05
	1.85714	0.00158		3.45	1.14679e-05		2.28444	3.01054e-05
	1.86429	0.00163		3.45	4.58716e-05		2.28667	1.50527e-05
	1.86429	0.00163		3.45333	1.14679e-05		2.28889	3.01054e-05
	1.86429	0.00158		3.45667	3.44037e-05		2.28889	2.50878e-05
	1.86429	0.00167		3.45667	3.44037e-05		2.29111	5.01756e-06
	1.86429	0.0016		3.46	0		2.29333	3.01054e-05
	1.86429	0.00163		3.46333	2.29358e-05		2.29556	5.01756e-06
	1.87143	0.0016		3.46333	0		2.29556	2.50878e-05
	1.87143	0.0016		3.46667	2.29358e-05		2.29778	1.50527e-05
	1.87143	0.00167		3.47	3.44037e-05		2.3	5.01756e-06
	1.87143	0.00162		3.47	1.14679e-05		2.3	2.50878e-05
	1.87143	0.00167		3.47333	5.73394e-05		2.30222	5.01756e-06
	1.87143	0.00163		3.47667	2.29358e-05		2.30444	2.50878e-05
	1.87857	0.0016		3.47667	2.29358e-05		2.30444	2.50878e-05
	1.87857	0.00163		3.48	4.58716e-05		2.30667	1.50527e-05
	1.87857	0.0016		3.48333	1.14679e-05		2.30889	3.01054e-05
	1.87857	0.00163		3.48333	4.58716e-05		2.30889	0
	1.87857	0.00165		3.48667	0		2.31111	2.50878e-05
	1.87857	0.0016		3.49	0		2.31333	3.01054e-05
	1.88571	0.00167		3.49333	3.44037e-05		2.31333	-1.00351e-05
	1.88571	0.0016		3.49333	0		2.31556	5.01756e-05
	1.88571	0.00163		3.49667	4.58716e-05		2.31778	2.50878e-05
	1.88571	0.00165		3.5	2.29358e-05		2.31778	1.00351e-05
	1.88571	0.00163		3.5	1.14679e-05		2.32	4.01405e-05
	1.88571	0.00167		3.50333	4.58716e-05		2.32222	-5.01756e-06
	1.89286	0.0016		3.50333	-1.14679e-05		2.32222	2.00702e-05
	1.89286	0.00163		3.50667	1.14679e-05		2.32444	1.50527e-05
	1.89286	0.00165		3.51	4.58716e-05		2.32667	0
	1.89286	0.0016		3.51	0		2.32667	3.01054e-05
	1.89286	0.00167		3.51333	5.73394e-05		2.32889	1.00351e-05
	1.89286	0.00163		3.51667	1.14679e-05		2.33111	4.51581e-05
	1.89286	0.00167		3.52	4.58716e-05		2.33111	2.50878e-05
	1.9	0.00163		3.52	2.29358e-05		2.33333	2.00702e-05
	1.9	0.00162		3.52333	2.29358e-05		2.33556	3.01054e-05
	1.9	0.00167		3.52333	4.58716e-05		2.33556	5.01756e-06
	1.9	0.00162		3.52667	1.14679e-05		2.33778	2.00702e-05
	1.9	0.00165		3.53	3.44037e-05		2.34	2.50878e-05
	1.90714	0.00171		3.53	4.58716e-05		2.34	1.50527e-05
	1.90714	0.00163		3.53333	0		2.34222	2.50878e-05
	1.90714	0.00173		3.53667	8.02752e-05		2.34444	2.50878e-05
	1.90714	0.00163		3.53667	1.14679e-05		2.34444	3.01054e-05
	1.90714	0.00165		3.54	4.58716e-05		2.34667	-1.50527e-05
	1.90714	0.00171		3.54333	1.14679e-05		2.34889	3.51229e-05
	1.91429	0.00163		3.54333	0		2.35111	2.00702e-05
	1.91429	0.00167		3.54667	1.14679e-05		2.35111	0
	1.91429	0.00163		3.55	3.44037e-05		2.35333	5.01756e-05
	1.91429	0.00165		3.55	2.29358e-05		2.35556	1.50527e-05
	1.91429	0.00169		3.55333	0		2.35556	1.50527e-05
	1.91429	0.00167		3.55667	-1.14679e-05		2.35778	3.01054e-05
	1.92143	0.00169		3.55667	8.02752e-05		2.35778	-5.01756e-06
	1.92143	0.00163		3.56	-5.73394e-05		2.36	3.01054e-05
	1.92143	0.00167		3.56333	6.88073e-05		2.36222	1.00351e-05
	1.92143	0.00165		3.56333	6.88073e-05		2.36222	3.01054e-05
	1.92143	0.00162		3.56667	-1.14679e-05		2.36444	3.51229e-05
	1.92143	0.00171		3.57	1.14679e-05		2.36667	1.00351e-05
	1.92857	0.00167		3.57	0		2.36889	4.51581e-05
	1.92857	0.00163		3.57333	1.14679e-05		2.36889	0
	1.92857	0.00173		3.57667	1.14679e-05		2.37111	2.00702e-05
	1.92857	0.00165		3.57667	2.29358e-05		2.37333	2.00702e-05
	1.92857	0.00169		3.58	5.73394e-05		2.37333	0
	1.92857	0.00169		3.58333	-3.44037e-05		2.37556	5.51932e-05
	1.93571	0.00165		3.58333	5.73394e-05		2.37778	3.01054e-05
	1.93571	0.00171		3.58667	2.29358e-05		2.37778	2.00702e-05
	1.93571	0.00165		3.59	1.14679e-05		2.38	3.01054e-05
	1.93571	0.00169		3.59	6.88073e-05		2.38222	5.01756e-06
	1.93571	0.00163		3.59333	2.29358e-05		2.38222	1.50527e-05
	1.93571	0.00171		3.59667	-2.29358e-05		2.38444	1.50527e-05
	1.94286	0.00171		3.59667	3.44037e-05		2.38667	2.00702e-05
	1.94286	0.00163		3.6	4.58716e-05		2.38667	3.01054e-05
	1.94286	0.00171		3.60333	1.14679e-05		2.38889	5.01756e-06
	1.94286	0.00167		3.60333	3.44037e-05		2.39111	3.01054e-05
	1.94286	0.00163		3.60667	5.73394e-05		2.39111	1.50527e-05
	1.94286	0.00171		3.61	2.29358e-05		2.39333	-5.01756e-06
	1.95	0.00163		3.61	-1.14679e-05		2.39556	4.01405e-05
	1.95	0.00169		3.61333	4.58716e-05		2.39778	1.00351e-05
	1.95	0.00169		3.61667	1.14679e-05		2.39778	1.50527e-05
	1.95	0.00167		3.61667	2.29358e-05		2.4	3.51229e-05
	1.95	0.00173		3.62	2.29358e-05		2.40222	1.50527e-05
	1.95	0.00167		3.62	0		2.40222	2.00702e-05
	1.95714	0.00169		3.62333	2.29358e-05		2.40444	1.50527e-05
	1.95714	0.00171		3.62667	0		2.40667	2.00702e-05
	1.95714	0.00165		3.62667	0		2.40667	1.50527e-05
	1.95714	0.00175		3.63	2.29358e-05		2.40889	2.50878e-05
	1.95714	0.00171		3.63333	2.29358e-05		2.40889	3.01054e-05
	1.95714	0.00171		3.63333	3.44037e-05		2.41111	2.00702e-05
	1.95714	0.00169		3.63667	1.14679e-05		2.41333	2.00702e-05
	1.96429	0.00167		3.64	3.44037e-05		2.41333	2.00702e-05
	1.96429	0.00175		3.64	2.29358e-05		2.41556	1.00351e-05
	1.96429	0.00167		3.64333	-2.29358e-05		2.41778	2.00702e-05
	1.96429	0.00171		3.64667	4.58716e-05		2.41778	1.00351e-05
	1.96429	0.00171		3.64667	2.29358e-05		2.42	2.50878e-05
	1.96429	0.00167		3.65	0		2.42222	2.00702e-05
	1.97143	0.00177		3.65	1.14679e-05		2.42222	1.50527e-05
	1.97143	0.00167		3.65333	1.14679e-05		2.42444	2.50878e-05
	1.97143	0.00177		3.65667	3.44037e-05		2.42667	2.50878e-05
	1.97143	0.00179		3.65667	1.14679e-05		2.42889	3.01054e-05
	1.97143	0.00171		3.66	3.44037e-05		2.42889	2.00702e-05
	1.97143	0.00179		3.66333	3.44037e-05		2.43111	0
	1.97857	0.00169		3.66333	0		2.43333	4.01405e-05
	1.97857	0.00177		3.66667	5.73394e-05		2.43333	1.50527e-05
	1.97857	0.00173		3.67	2.29358e-05		2.43556	2.50878e-05
	1.97857	0.00167		3.67	0		2.43778	2.50878e-05
	1.97857	0.00177		3.67333	2.29358e-05		2.43778	5.01756e-06
	1.98571	0.00173		3.67667	0		2.44	2.50878e-05
	1.98571	0.00171		3.67667	4.58716e-05		2.44222	5.01756e-06
	1.98571	0.00173		3.68	1.14679e-05		2.44222	2.50878e-05
	1.98571	0.00162		3.68333	4.58716e-05		2.44444	2.50878e-05
	1.98571	0.00177		3.68333	4.58716e-05		2.44667	2.00702e-05
	1.98571	0.00169		3.68667	1.14679e-05		2.44667	3.51229e-05
	1.99286	0.00173		3.69	5.73394e-05		2.44889	2.00702e-05
	1.99286	0.00175		3.69	2.29358e-05		2.45111	2.00702e-05
	1.99286	0.00169		3.69333	0		2.45111	1.50527e-05
	1.99286	0.00177		3.69667	2.29358e-05		2.45333	5.01756e-06
	1.99286	0.00171		3.69667	-2.29358e-05		2.45556	4.01405e-05
	1.99286	0.00173		3.7	1.14679e-05		2.45556	2.00702e-05
	2	0.00179		3.70333	8.02752e-05		2.45778	2.50878e-05
	2	0.00175		3.70333	0		2.46	2.00702e-05
	2	0.00181		3.70667	2.29358e-05		2.46	5.01756e-06
	2	0.00169		3.71	2.29358e-05		2.46222	2.50878e-05
	2	0.00171		3.71	0		2.46444	0
	2	0.00175		3.71333	-2.29358e-05		2.46444	2.50878e-05
	2.00714	0.00171		3.71667	5.73394e-05		2.46667	3.01054e-05
	2.00714	0.00181		3.71667	0		2.46667	2.50878e-05
	2.00714	0.00177		3.72	-4.58716e-05		2.46889	4.01405e-05
	2.00714	0.00173		3.72333	6.88073e-05		2.47111	1.50527e-05
	2.00714	0.00177		3.72333	-1.14679e-05		2.47333	2.00702e-05
	2.00714	0.00169		3.72667	4.58716e-05		2.47333	2.00702e-05
	2.00714	0.00177		3.73	4.58716e-05		2.47556	5.01756e-06
	2.01429	0.00175		3.73	-1.14679e-05		2.47778	2.00702e-05
	2.01429	0.00175		3.73333	4.58716e-05		2.47778	1.00351e-05
	2.01429	0.00175		3.73333	1.14679e-05		2.48	2.00702e-05
	2.01429	0.00169		3.73667	3.44037e-05		2.48222	1.50527e-05
	2.01429	0.00177		3.74	4.58716e-05		2.48222	1.50527e-05
	2.02143	0.00169		3.74	0		2.48444	3.01054e-05
	2.02143	0.00171		3.74333	4.58716e-05		2.48667	5.01756e-06
	2.02143	0.00179		3.74667	2.29358e-05		2.48667	2.00702e-05
	2.02143	0.00175		3.74667	-2.29358e-05		2.48889	3.51229e-05
	2.02143	0.00179		3.75	8.02752e-05		2.49111	1.00351e-05
	2.02143	0.00177		3.75333	0		2.49111	1.50527e-05
	2.02857	0.00175		3.75333	4.58716e-05		2.49333	1.50527e-05
	2.02857	0.00177		3.75667	3.44037e-05		2.49556	1.50527e-05
	2.02857	0.00173		3.76	0		2.49556	2.50878e-05
	2.02857	0.00179		3.76	3.44037e-05		2.49778	1.50527e-05
	2.02857	0.00179		3.76333	-2.29358e-05		2.5	3.01054e-05
	2.02857	0.00175		3.76667	2.29358e-05		2.50222	2.50878e-05
	2.03571	0.00183		3.76667	1.14679e-05		2.50222	2.00702e-05
	2.03571	0.00175		3.77	0		2.50444	2.00702e-05
	2.03571	0.00179		3.77333	4.58716e-05		2.50444	1.00351e-05
	2.03571	0.00179		3.77333	0		2.50667	2.50878e-05
	2.03571	0.00175		3.77667	6.88073e-05		2.50889	1.50527e-05
	2.03571	0.00177		3.77667	4.58716e-05		2.50889	1.50527e-05
	2.04286	0.00175		3.78	0		2.51111	2.50878e-05
	2.04286	0.00185		3.78333	3.44037e-05		2.51333	1.00351e-05
	2.04286	0.00181		3.78333	-2.29358e-05		2.51333	2.50878e-05
	2.04286	0.00177		3.78667	3.44037e-05		2.51556	2.00702e-05
	2.04286	0.00179		3.79	5.73394e-05		2.51778	1.50527e-05
	2.04286	0.00175		3.79333	2.29358e-05		2.51778	2.50878e-05
	2.05	0.00187		3.79333	4.58716e-05		2.52	1.50527e-05
	2.05	0.00177		3.79667	2.29358e-05		2.52222	1.50527e-05
	2.05	0.00177		3.79667	0		2.52222	5.01756e-06
	2.05	0.00181		3.8	3.44037e-05		2.52444	2.50878e-05
	2.05	0.00179		3.80333	-2.29358e-05		2.52667	3.01054e-05
	2.05	0.00181		3.80667	4.58716e-05		2.52667	1.00351e-05
	2.05714	0.00181		3.80667	0		2.52889	3.01054e-05
	2.05714	0.00167		3.81	2.29358e-05		2.53111	1.50527e-05
	2.05714	0.00183		3.81	4.58716e-05		2.53111	1.50527e-05
	2.05714	0.00177		3.81333	1.14679e-05		2.53333	3.51229e-05
	2.05714	0.00181		3.81667	2.29358e-05		2.53556	1.00351e-05
	2.05714	0.00177		3.81667	0		2.53556	2.50878e-05
	2.06429	0.00177		3.82	1.14679e-05		2.53778	2.00702e-05
	2.06429	0.00177		3.82333	2.29358e-05		2.54	1.50527e-05
	2.06429	0.00179		3.82333	0		2.54	3.01054e-05
	2.06429	0.00179		3.82667	5.73394e-05		2.54222	1.50527e-05
	2.06429	0.00181		3.83	1.14679e-05		2.54444	2.00702e-05
	2.06429	0.00179		3.83	2.29358e-05		2.54444	1.50527e-05
	2.07143	0.00188		3.83333	2.29358e-05		2.54667	1.50527e-05
	2.07143	0.00175		3.83667	-1.14679e-05		2.54889	3.01054e-05
	2.07143	0.00181		3.83667	3.44037e-05		2.54889	1.00351e-05
	2.07143	0.00183		3.84	1.14679e-05		2.55111	1.50527e-05
	2.07143	0.00177		3.84333	1.14679e-05		2.55333	2.50878e-05
	2.07143	0.00185		3.84333	2.29358e-05		2.55333	2.00702e-05
	2.07857	0.00179		3.84667	-1.14679e-05		2.55556	3.51229e-05
	2.07857	0.00181		3.85	3.44037e-05		2.55778	1.00351e-05
	2.07857	0.00185		3.85	1.14679e-05		2.55778	2.50878e-05
	2.07857	0.00181		3.85333	2.29358e-05		2.56	2.50878e-05
	2.07857	0.00185		3.85667	4.58716e-05		2.56222	5.01756e-06
	2.07857	0.00179		3.85667	0		2.56222	2.00702e-05
	2.08571	0.00185		3.86	2.29358e-05		2.56444	5.01756e-06
	2.08571	0.00188		3.86333	0		2.56667	2.50878e-05
	2.08571	0.00179		3.86333	-1.14679e-05		2.56667	2.00702e-05
	2.08571	0.00181		3.86667	3.44037e-05		2.56889	5.01756e-06
	2.08571	0.00183		3.86667	1.14679e-05		2.57111	3.51229e-05
	2.08571	0.00181		3.87	4.58716e-05		2.57111	1.50527e-05
	2.09286	0.00185		3.87333	2.29358e-05		2.57333	2.00702e-05
	2.09286	0.00181		3.87333	2.29358e-05		2.57556	2.00702e-05
	2.09286	0.00188		3.87667	2.29358e-05		2.57556	1.00351e-05
	2.09286	0.00179		3.88	-2.29358e-05		2.57778	2.00702e-05
	2.09286	0.00185		3.88333	2.29358e-05		2.58	1.50527e-05
	2.09286	0.00183		3.88333	1.14679e-05		2.58	2.50878e-05
	2.1	0.00175		3.88667	2.29358e-05		2.58222	3.51229e-05
	2.1	0.00185		3.89	5.73394e-05		2.58444	2.00702e-05
	2.1	0.00181		3.89	0		2.58444	4.01405e-05
	2.1	0.00187		3.89333	3.44037e-05		2.58667	2.00702e-05
	2.1	0.00183		3.89667	3.44037e-05		2.58889	1.50527e-05
	2.1	0.00181		3.89667	2.29358e-05		2.58889	2.50878e-05
	2.10714	0.00185		3.9	4.58716e-05		2.59111	1.00351e-05
	2.10714	0.00179		3.90333	0		2.59333	3.01054e-05
	2.10714	0.00183		3.90333	4.58716e-05		2.59333	1.00351e-05
	2.10714	0.00187		3.90667	2.29358e-05		2.59556	3.51229e-05
	2.10714	0.00179		3.91	-2.29358e-05		2.59778	4.01405e-05
	2.10714	0.0019		3.91	6.88073e-05		2.59778	1.00351e-05
	2.11429	0.00183		3.91333	1.14679e-05		2.6	2.50878e-05
	2.11429	0.00181		3.91667	3.44037e-05		2.60222	1.00351e-05
	2.11429	0.00188		3.91667	4.58716e-05		2.60222	2.00702e-05
	2.11429	0.00177		3.92	0		2.60444	3.01054e-05
	2.11429	0.00188		3.92333	4.58716e-05		2.60667	1.00351e-05
	2.11429	0.00192		3.92667	0		2.60667	4.01405e-05
	2.12143	0.00187		3.92667	2.29358e-05		2.60889	1.00351e-05
	2.12143	0.00183		3.93	4.58716e-05		2.61111	2.50878e-05
	2.12143	0.00183		3.93333	0		2.61111	2.50878e-05
	2.12143	0.00185		3.93333	5.73394e-05		2.61333	0
	2.12143	0.00179		3.93667	1.14679e-05		2.61333	3.01054e-05
	2.12143	0.00185		3.94	2.29358e-05		2.61556	2.00702e-05
	2.12857	0.0019		3.94	3.44037e-05		2.61778	2.00702e-05
	2.12857	0.00181		3.94333	-1.14679e-05		2.61778	4.01405e-05
	2.12857	0.00187		3.94667	3.44037e-05		2.62	1.50527e-05
	2.12857	0.00181		3.94667	2.29358e-05		2.62222	3.01054e-05
	2.12857	0.00175		3.95	4.58716e-05		2.62222	1.00351e-05
	2.12857	0.0019		3.95333	5.73394e-05		2.62444	3.01054e-05
	2.13571	0.00185		3.95333	1.14679e-05		2.62667	3.01054e-05
	2.13571	0.00187		3.95667	2.29358e-05		2.62667	1.00351e-05
	2.13571	0.00187		3.96	-1.14679e-05		2.62889	2.00702e-05
	2.13571	0.00187		3.96	0		2.63111	1.00351e-05
	2.13571	0.00187		3.96333	3.44037e-05		2.63111	2.00702e-05
	2.13571	0.00181		3.96667	1.14679e-05		2.63333	3.01054e-05
	2.14286	0.00188		3.97	5.73394e-05		2.63556	1.00351e-05
	2.14286	0.00185		3.97	1.14679e-05		2.63556	3.51229e-05
	2.14286	0.00185		3.97333	2.29358e-05		2.63778	1.50527e-05
	2.14286	0.00192		3.97667	4.58716e-05		2.64	1.50527e-05
	2.14286	0.00183		3.97667	2.29358e-05		2.64	4.01405e-05
	2.14286	0.00187		3.98	5.73394e-05		2.64222	2.00702e-05
	2.14286	0.00181		3.98333	1.14679e-05		2.64444	3.51229e-05
	2.15	0.00183		3.98333	2.29358e-05		2.64444	2.00702e-05
	2.15	0.0019		3.98667	5.73394e-05		2.64667	1.50527e-05
	2.15	0.00187		3.99	1.14679e-05		2.64889	2.00702e-05
	2.15	0.00188		3.99333	4.58716e-05		2.64889	-5.01756e-06
	2.15	0.00187		3.99333	2.29358e-05		2.65111	3.51229e-05
	2.15714	0.00187		3.99667	2.29358e-05		2.65333	2.00702e-05
	2.15714	0.0019		3.99667	1.14679e-05		2.65333	1.50527e-05
	2.15714	0.00183		4	-2.29358e-05		2.65556	3.51229e-05
	2.15714	0.0019		4.00333	2.29358e-05		2.65778	1.50527e-05
	2.15714	0.00187		4.00667	0		2.65778	3.01054e-05
	2.15714	0.00187		4.00667	1.14679e-05		2.66	2.50878e-05
	2.16429	0.00188		4.01	4.58716e-05		2.66	2.00702e-05
	2.16429	0.00183		4.01333	0		2.66222	3.01054e-05
	2.16429	0.00192		4.01333	6.88073e-05		2.66444	1.00351e-05
	2.16429	0.00192		4.01667	1.14679e-05		2.66444	2.00702e-05
	2.16429	0.00187		4.02	3.44037e-05		2.66667	1.50527e-05
	2.16429	0.00192		4.02333	4.58716e-05		2.66889	1.50527e-05
	2.17143	0.00181		4.02333	0		2.66889	3.01054e-05
	2.17143	0.00187		4.02667	3.44037e-05		2.67111	1.00351e-05
	2.17143	0.00187		4.02667	2.29358e-05		2.67333	3.51229e-05
	2.17143	0.00183		4.03	2.29358e-05		2.67333	2.50878e-05
	2.17143	0.00192		4.03333	4.58716e-05		2.67556	1.50527e-05
	2.17143	0.00187		4.03667	-1.14679e-05		2.67778	2.00702e-05
	2.17857	0.00187		4.03667	5.73394e-05		2.67778	1.50527e-05
	2.17857	0.00188		4.04	2.29358e-05		2.68	1.50527e-05
	2.17857	0.00183		4.04333	-1.14679e-05		2.68222	1.50527e-05
	2.17857	0.00194		4.04333	5.73394e-05		2.68222	1.50527e-05
	2.17857	0.00188		4.04667	0		2.68444	3.51229e-05
	2.17857	0.00192		4.05	3.44037e-05		2.68444	5.01756e-06
	2.18571	0.00194		4.05	5.73394e-05		2.68667	2.50878e-05
	2.18571	0.00185		4.05333	1.14679e-05		2.68889	2.50878e-05
	2.18571	0.00194		4.05333	3.44037e-05		2.68889	1.50527e-05
	2.18571	0.00187		4.05667	0		2.69111	2.50878e-05
	2.18571	0.00188		4.06	3.44037e-05		2.69333	2.50878e-05
	2.18571	0.0019		4.06	3.44037e-05		2.69333	3.01054e-05
	2.19286	0.0019		4.06333	0		2.69556	3.01054e-05
	2.19286	0.00194		4.06667	4.58716e-05		2.69778	3.01054e-05
	2.19286	0.0019		4.06667	-1.14679e-05		2.7	3.01054e-05
	2.19286	0.0019		4.07	2.29358e-05		2.7	5.01756e-06
	2.19286	0.0019		4.07333	3.44037e-05		2.70222	3.01054e-05
	2.19286	0.00187		4.07667	2.29358e-05		2.70444	3.01054e-05
	2.2	0.00192		4.07667	4.58716e-05		2.70444	5.01756e-06
	2.2	0.0019		4.08	0		2.70667	3.01054e-05
	2.2	0.00192		4.08333	3.44037e-05		2.70889	2.00702e-05
	2.2	0.00194		4.08333	4.58716e-05		2.70889	2.00702e-05
	2.2	0.00187		4.08667	0		2.71111	2.50878e-05
	2.2	0.00194		4.09	5.73394e-05		2.71333	2.50878e-05
	2.20714	0.00192		4.09	0		2.71333	2.00702e-05
	2.20714	0.00194		4.09333	5.73394e-05		2.71556	2.00702e-05
	2.20714	0.00194		4.09667	3.44037e-05		2.71778	3.51229e-05
	2.20714	0.0019		4.09667	-1.14679e-05		2.71778	2.50878e-05
	2.20714	0.00196		4.1	3.44037e-05		2.72	1.50527e-05
	2.20714	0.0019		4.10333	-1.14679e-05		2.72222	4.01405e-05
	2.21429	0.00192		4.10333	4.58716e-05		2.72222	2.00702e-05
	2.21429	0.00194		4.10667	3.44037e-05		2.72444	1.50527e-05
	2.21429	0.00192		4.11	0		2.72667	1.50527e-05
	2.21429	0.00198		4.11	4.58716e-05		2.72667	5.01756e-06
	2.21429	0.00192		4.11333	2.29358e-05		2.72889	4.01405e-05
	2.21429	0.00192		4.11667	4.58716e-05		2.73111	2.00702e-05
	2.22143	0.00192		4.11667	3.44037e-05		2.73111	2.50878e-05
	2.22143	0.00188		4.12	0		2.73333	3.51229e-05
	2.22143	0.0019		4.12	3.44037e-05		2.73556	1.00351e-05
	2.22143	0.00188		4.12333	-1.14679e-05		2.73556	2.00702e-05
	2.22143	0.00192		4.12667	2.29358e-05		2.73778	1.00351e-05
	2.22143	0.00192		4.12667	2.29358e-05		2.74	3.51229e-05
	2.22857	0.00192		4.13	1.14679e-05		2.74	3.01054e-05
	2.22857	0.00192		4.13333	5.73394e-05		2.74222	1.50527e-05
	2.22857	0.0019		4.13333	0		2.74444	3.51229e-05
	2.22857	0.00196		4.13667	3.44037e-05		2.74444	2.50878e-05
	2.22857	0.00196		4.14	3.44037e-05		2.74667	2.00702e-05
	2.22857	0.00196		4.14	0		2.74889	3.01054e-05
	2.23571	0.00196		4.14333	3.44037e-05		2.74889	1.00351e-05
	2.23571	0.00192		4.14667	1.14679e-05		2.75111	2.50878e-05
	2.23571	0.0019		4.14667	0		2.75333	1.50527e-05
	2.23571	0.00196		4.15	1.14679e-05		2.75333	1.50527e-05
	2.23571	0.00192		4.15333	1.14679e-05		2.75556	2.50878e-05
	2.23571	0.002		4.15333	5.73394e-05		2.75778	1.50527e-05
	2.24286	0.00194		4.15667	3.44037e-05		2.75778	3.51229e-05
	2.24286	0.00192		4.16	3.44037e-05		2.76	2.00702e-05
	2.24286	0.00194		4.16	3.44037e-05		2.76222	2.50878e-05
	2.24286	0.00194		4.16333	0		2.76444	2.50878e-05
	2.24286	0.00196		4.16667	2.29358e-05		2.76444	2.00702e-05
	2.24286	0.00194		4.16667	0		2.76667	3.51229e-05
	2.25	0.00196		4.17	2.29358e-05		2.76889	3.01054e-05
	2.25	0.00198		4.17333	3.44037e-05		2.76889	1.00351e-05
	2.25	0.0019		4.17333	1.14679e-05		2.77111	3.51229e-05
	2.25	0.00196		4.17667	4.58716e-05		2.77333	2.50878e-05
	2.25	0.00196		4.18	0		2.77333	3.01054e-05
	2.25	0.00194		4.18	1.14679e-05		2.77556	3.01054e-05
	2.25714	0.00198		4.18333	2.29358e-05		2.77556	2.00702e-05
	2.25714	0.00196		4.18667	0		2.77778	3.01054e-05
	2.25714	0.002		4.18667	4.58716e-05		2.78	5.01756e-06
	2.25714	0.00198		4.19	1.14679e-05		2.78222	2.00702e-05
	2.25714	0.002		4.19333	3.44037e-05		2.78222	0
	2.25714	0.002		4.19333	3.44037e-05		2.78444	2.00702e-05
	2.26429	0.00198		4.19667	-1.14679e-05		2.78667	2.00702e-05
	2.26429	0.00198		4.2	3.44037e-05		2.78667	1.00351e-05
	2.26429	0.00202		4.2	0		2.78889	3.01054e-05
	2.26429	0.00198		4.20333	1.14679e-05		2.79111	2.50878e-05
	2.26429	0.00198		4.20667	4.58716e-05		2.79111	2.00702e-05
	2.26429	0.00198		4.20667	1.14679e-05		2.79333	3.51229e-05
	2.26429	0.00198		4.21	3.44037e-05		2.79556	2.50878e-05
	2.27143	0.00196		4.21	0		2.79556	3.51229e-05
	2.27143	0.00196		4.21333	3.44037e-05		2.79778	1.00351e-05
	2.27143	0.00198		4.21667	6.88073e-05		2.8	4.51581e-05
	2.27143	0.00196		4.21667	-2.29358e-05		2.80222	2.50878e-05
	2.27143	0.002		4.22	4.58716e-05		2.80222	1.00351e-05
	2.27143	0.00198		4.22333	2.29358e-05		2.80444	3.51229e-05
	2.27857	0.00198		4.22333	1.14679e-05		2.80444	2.50878e-05
	2.27857	0.00202		4.22667	3.44037e-05		2.80667	2.00702e-05
	2.27857	0.00196		4.23	-1.14679e-05		2.80889	4.51581e-05
	2.27857	0.002		4.23	3.44037e-05		2.80889	5.01756e-06
	2.27857	0.00198		4.23333	2.29358e-05		2.81111	4.01405e-05
	2.28571	0.002		4.23667	2.29358e-05		2.81333	3.51229e-05
	2.28571	0.002		4.23667	4.58716e-05		2.81556	3.51229e-05
	2.28571	0.00196		4.24	0		2.81556	2.50878e-05
	2.28571	0.00198		4.24333	2.29358e-05		2.81778	0
	2.28571	0.00194		4.24333	-1.14679e-05		2.82	2.00702e-05
	2.28571	0.002		4.24667	0		2.82	1.50527e-05
	2.29286	0.00206		4.25	4.58716e-05		2.82222	1.00351e-05
	2.29286	0.00194		4.25	-1.14679e-05		2.82444	3.01054e-05
	2.29286	0.00202		4.25333	3.44037e-05		2.82444	5.01756e-06
	2.29286	0.00202		4.25667	2.29358e-05		2.82667	2.50878e-05
	2.29286	0.002		4.25667	2.29358e-05		2.82889	2.50878e-05
	2.29286	0.00208		4.26	6.88073e-05		2.82889	1.50527e-05
	2.3	0.00198		4.26333	2.29358e-05		2.83111	3.51229e-05
	2.3	0.00204		4.26333	5.73394e-05		2.83333	2.00702e-05
	2.3	0.00202		4.26667	3.44037e-05		2.83333	2.00702e-05
	2.3	0.002		4.27	2.29358e-05		2.83556	2.50878e-05
	2.3	0.00208		4.27	4.58716e-05		2.83778	3.01054e-05
	2.3	0.00198		4.27333	0		2.83778	3.51229e-05
	2.30714	0.00202		4.27667	4.58716e-05		2.84	1.00351e-05
	2.30714	0.00206		4.27667	3.44037e-05		2.84222	2.50878e-05
	2.30714	0.00198		4.28	2.29358e-05		2.84444	1.50527e-05
	2.30714	0.00202		4.28333	3.44037e-05		2.84444	1.00351e-05
	2.30714	0.00196		4.28333	0		2.84667	2.50878e-05
	2.30714	0.00198		4.28667	3.44037e-05		2.84889	2.00702e-05
	2.31429	0.00202		4.29	1.14679e-05		2.84889	1.50527e-05
	2.31429	0.00198		4.29	1.14679e-05		2.85111	3.01054e-05
	2.31429	0.00206		4.29333	3.44037e-05		2.85333	5.01756e-06
	2.31429	0.00202		4.29667	0		2.85333	2.50878e-05
	2.31429	0.002		4.29667	4.58716e-05		2.85556	3.51229e-05
	2.31429	0.002		4.3	3.44037e-05		2.85778	3.01054e-05
	2.32143	0.00196		4.30333	2.29358e-05		2.85778	2.50878e-05
	2.32143	0.00208		4.30333	4.58716e-05		2.86	2.50878e-05
	2.32143	0.00204		4.30667	2.29358e-05		2.86222	3.51229e-05
	2.32143	0.00204		4.31	3.44037e-05		2.86222	5.01756e-06
	2.32143	0.00208		4.31	2.29358e-05		2.86444	2.00702e-05
	2.32143	0.00198		4.31333	2.29358e-05		2.86667	3.01054e-05
	2.32857	0.00204		4.31667	5.73394e-05		2.86667	1.00351e-05
	2.32857	0.002		4.31667	2.29358e-05		2.86889	3.51229e-05
	2.32857	0.00202		4.32	3.44037e-05		2.87111	2.50878e-05
	2.32857	0.00206		4.32333	3.44037e-05		2.87111	2.00702e-05
	2.32857	0.002		4.32333	-1.14679e-05		2.87333	2.50878e-05
	2.32857	0.0021		4.32667	2.29358e-05		2.87333	2.50878e-05
	2.33571	0.00202		4.33	-1.14679e-05		2.87556	3.01054e-05
	2.33571	0.00202		4.33	1.14679e-05		2.87778	2.00702e-05
	2.33571	0.00204		4.33333	3.44037e-05		2.87778	3.51229e-05
	2.33571	0.00202		4.33667	0		2.88	2.50878e-05
	2.33571	0.0021		4.33667	4.58716e-05		2.88222	1.00351e-05
	2.33571	0.00208		4.34	0		2.88444	4.01405e-05
	2.34286	0.00204		4.34333	1.14679e-05		2.88444	2.50878e-05
	2.34286	0.00206		4.34333	1.14679e-05		2.88667	1.50527e-05
	2.34286	0.002		4.34667	2.29358e-05		2.88889	3.51229e-05
	2.34286	0.0021		4.35	3.44037e-05		2.88889	1.00351e-05
	2.34286	0.00204		4.35	2.29358e-05		2.89111	2.50878e-05
	2.34286	0.00204		4.35333	3.44037e-05		2.89333	1.50527e-05
	2.35	0.00208		4.35667	3.44037e-05		2.89333	2.50878e-05
	2.35	0.00204		4.35667	1.14679e-05		2.89556	3.01054e-05
	2.35	0.00206		4.36	6.88073e-05		2.89778	1.50527e-05
	2.35	0.00206		4.36333	0		2.89778	3.01054e-05
	2.35	0.00202		4.36333	1.14679e-05		2.9	1.50527e-05
	2.35	0.0021		4.36667	4.58716e-05		2.90222	2.00702e-05
	2.35714	0.00204		4.37	0		2.90222	3.01054e-05
	2.35714	0.0021		4.37	2.29358e-05		2.90444	1.50527e-05
	2.35714	0.00204		4.37333	2.29358e-05		2.90667	2.50878e-05
	2.35714	0.00202		4.37667	2.29358e-05		2.90667	1.50527e-05
	2.35714	0.00206		4.38	3.44037e-05		2.90889	2.00702e-05
	2.36429	0.00206		4.38	1.14679e-05		2.91111	3.51229e-05
	2.36429	0.0021		4.38333	5.73394e-05		2.91111	2.00702e-05
	2.36429	0.00204		4.38333	1.14679e-05		2.91333	3.01054e-05
	2.36429	0.00206		4.38667	3.44037e-05		2.91556	2.00702e-05
	2.36429	0.00208		4.39	3.44037e-05		2.91556	2.00702e-05
	2.36429	0.00202		4.39333	-1.14679e-05		2.91778	3.01054e-05
	2.36429	0.00212		4.39333	4.58716e-05		2.92	2.00702e-05
	2.37143	0.00208		4.39667	1.14679e-05		2.92	2.50878e-05
	2.37143	0.00208		4.4	1.14679e-05		2.92222	1.00351e-05
	2.37143	0.00208		4.4	6.88073e-05		2.92444	2.00702e-05
	2.37143	0.00204		4.40333	1.14679e-05		2.92444	4.51581e-05
	2.37143	0.0021		4.40667	4.58716e-05		2.92667	1.50527e-05
	2.37143	0.00208		4.40667	1.14679e-05		2.92889	3.01054e-05
	2.37857	0.00206		4.41	1.14679e-05		2.92889	2.50878e-05
	2.37857	0.00212		4.41333	5.73394e-05		2.93111	2.50878e-05
	2.37857	0.00204		4.41333	-2.29358e-05		2.93333	3.01054e-05
	2.37857	0.0021		4.41667	3.44037e-05		2.93333	1.50527e-05
	2.37857	0.0021		4.42	2.29358e-05		2.93556	3.01054e-05
	2.37857	0.00208		4.42	0		2.93778	4.51581e-05
	2.38571	0.00212		4.42333	4.58716e-05		2.93778	-1.50527e-05
	2.38571	0.00206		4.42667	1.14679e-05		2.94	1.00351e-05
	2.38571	0.0021		4.43	1.14679e-05		2.94222	4.01405e-05
	2.38571	0.00206		4.43	2.29358e-05		2.94222	5.01756e-06
	2.38571	0.00204		4.43333	2.29358e-05		2.94444	5.01756e-05
	2.39286	0.00212		4.43667	2.29358e-05		2.94667	3.51229e-05
	2.39286	0.00202		4.43667	2.29358e-05		2.94667	1.50527e-05
	2.39286	0.0021		4.44	4.58716e-05		2.94889	4.51581e-05
	2.39286	0.00206		4.44333	4.58716e-05		2.94889	1.00351e-05
	2.39286	0.0021		4.44333	3.44037e-05		2.95111	1.00351e-05
	2.39286	0.00217		4.44667	5.73394e-05		2.95333	3.51229e-05
	2.4	0.0021		4.45	-1.14679e-05		2.95333	1.50527e-05
[truncated: 77,858 more rows]

## Sheet: Fig. 2f
	Pre T-ECH		T-ECH		Pure ECH
	Conductivity (S/cm)	Toughness (kJ/m3)	Conductivity (S/cm)	Toughness (kJ/m3)	Conductivity (S/cm)	Toughness (kJ/m3)
	0.02042	11.6	247.65	997.4	40.126	186.4
	0.01042	13.1	260.98	922.6	30.554	187.2
	0.03114	11.5	220.71	928.2	46.167	167.6
	0.00128		232.94		42.241
	0.02501		276.91		37.18

## Sheet: Fig. 2g
	Strain (%)	R/Ro
	0	1
	0	1.00065
	5.77933	1.00139
	13.4851	1.0011
	21.5412	0.99981
	29.2469	1.00038
	32.9247	1.00428
	40.8056	1.01216
	48.5114	1.01543
	56.2172	1.02249
	59.8949	1.03256
	67.7758	1.04315
	75.4816	1.05679
	79.1594	1.0681
	87.0403	1.09723
	94.7461	1.11119
	102.452	1.13079
	106.305	1.145
	113.835	1.16085
	121.716	1.18549
	129.247	1.19434
	133.1	1.21734
	140.806	1.24728
	148.511	1.27113
	156.042	1.28968
	159.895	1.27159
	167.601	1.34719
	175.131	1.39195
	183.012	1.42292
	186.69	1.46936
	194.571	1.50904
	202.277	1.55555
	209.807	1.58578
	213.66	1.65126
	221.541	1.70109
	229.072	1.76664
	236.778	1.81343
	240.63	1.89549
	248.336	1.96222
	255.867	2.04332
	263.398	2.12925
	267.25	2.21702
	274.956	2.32093
	282.662	2.49748
	294.046	2.62528
	297.723	2.75755
	305.429	2.90678
	313.135	3.05232
	320.841	3.2455
	324.518	3.44262
	332.224	3.66825
	339.93	3.92034
	347.461	4.23834
	351.313	4.59186
	358.844	5.03539
	366.55	5.58964
	374.256	6.25165
	377.933	7.09619
	385.639	8.14356
	393.17	7.99872

## Sheet: Fig. 3b,c
Pure ECH			PAAm T-ECH			T-ECH
q (A-1)	I(Q)		q (A-1)	I(Q)		q (A-1)	I(Q)
0.000108	-5220		0.000108	-11360		0.000108	-7887
0.0003241	-21950		0.0003241	-88740		0.0003241	-59630
0.0005402	45610		0.0005402	-83400		0.0005402	-44100
0.0007563	81830		0.0007563	-14330		0.0007563	541.4
0.0009723	65420		0.0009723	-1583		0.0009723	5580
0.00119	48150		0.00119	-697.2		0.00119	3785
0.0014	37570		0.0014	-253.5		0.0014	2910
0.00162	30400		0.00162	94.37		0.00162	2094
0.00184	24170		0.00184	138.4		0.00184	1681
0.00205	19570		0.00205	249.1		0.00205	1253
0.00227	16190		0.00227	259.7		0.00227	1124
0.00248	12990		0.00248	154.5		0.00248	870.1
0.0027	10450		0.0027	184.5		0.0027	750.5
0.00292	8498		0.00292	128.9		0.00292	619.9
0.00313	7129		0.00313	179		0.00313	594.4
0.00335	5921		0.00335	145.8		0.00335	477.3
0.00357	4960		0.00357	122.5		0.00357	461.3
0.00378	4124		0.00378	138.7		0.00378	444.4
0.004	3413		0.004	133.8		0.004	390.1
0.00421	2879		0.00421	115.5		0.00421	379.5
0.00443	2374		0.00443	72.9		0.00443	318.7
0.00465	2130		0.00465	112.6		0.00465	302.7
0.00486	1711		0.00486	108.6		0.00486	242.2
0.00508	1545		0.00508	98.81		0.00508	287.8
0.00529	1370		0.00529	78.56		0.00529	231
0.00551	1174		0.00551	82.35		0.00551	219.3
0.00573	1077		0.00573	62.28		0.00573	236.9
0.00594	903.4		0.00594	52.88		0.00594	190.3
0.00616	844.6		0.00616	75.99		0.00616	194.6
0.00637	764		0.00637	63.52		0.00637	177.3
0.00659	677.3		0.00659	69.2		0.00659	174.6
0.00681	666.1		0.00681	61.64		0.00681	162.9
0.00702	606.8		0.00702	44.56		0.00702	162.8
0.00724	551.9		0.00724	49.52		0.00724	152
0.00745	493.2		0.00745	63.32		0.00745	141.5
0.00767	456.9		0.00767	51.99		0.00767	153.6
0.00789	411.5		0.00789	60.06		0.00789	135.7
0.0081	407.7		0.0081	55.61		0.0081	133.6
0.00832	383.2		0.00865	53.9394		0.00832	131.6
0.00853	369.8		0.00956	49.4813		0.00853	133.6
0.00875	368.4		0.01047	43.7121		0.00875	109.1
0.00897	320.9		0.01138	40.1632		0.00897	110.6
0.00918	351.2		0.01229	36.486		0.00918	130.6
0.0094	307		0.0132	34.5338		0.0094	114.8
0.00962	293.5		0.01411	31.7075		0.00962	112.1
0.00983	258.1		0.01502	30.0758		0.00983	113.1
0.01005	248.6		0.01593	28.6597		0.01005	115.7
0.01026	283.2		0.01684	28.1643		0.01026	102.6
0.01048	252.9		0.01775	26.9522		0.01047	100.608
0.0107	246.4		0.01866	25.711		0.01138	89.5891
0.01091	230.1		0.01957	25.1399		0.01229	80.6933
0.01138	197.05		0.02048	24.5862		0.0132	74.3802
0.01229	169.05		0.02139	23.8753		0.01411	68.0096
0.0132	148		0.0223	22.7797		0.01502	62.3278
0.01411	131.15		0.02321	22.5117		0.01593	58.1382
0.01502	118.2		0.02411	22.0163		0.01684	54.2413
0.01593	108.6		0.02502	21.4044		0.01775	50.7805
0.01684	99		0.02593	20.7401		0.01866	48.0716
0.01775	91.2		0.02684	20.5769		0.01957	44.9782
0.01866	84.75		0.02775	19.6911		0.02048	41.8216
0.01957	79.4		0.02866	19.2832		0.02139	40.7426
0.02048	73.6		0.02957	19.4522		0.0223	38.1371
0.02139	69.5		0.03048	18.6597		0.02321	36.4555
0.0223	65.55		0.03139	18.5431		0.02411	35.2158
0.02321	62.85		0.0323	18.4674		0.02502	33.7925
0.02411	59.5		0.03321	17.8613		0.02593	32.0018
0.02502	56.2		0.03411	17.2261		0.02684	31.0204
0.02593	53.1		0.03502	17.2669		0.02775	29.4135
0.02684	51.4		0.03593	16.9755		0.02866	28.3861
0.02775	49.03		0.03684	16.3753		0.02957	27.2383
0.02866	46.52		0.03775	16.1014		0.03048	25.947
0.02957	44.615		0.03866	15.7051		0.03139	25.2927
0.03048	42.64		0.03956	15.6061		0.0323	24.6843
0.03139	41.18		0.04047	15.6235		0.03321	23.5652
0.0323	39.415		0.04138	15.1166		0.03411	23.1864
0.03321	37.84		0.04229	14.6154		0.03502	22.4001
0.03411	36.575		0.04319	14.5047		0.03593	21.7172
0.03502	35.445		0.0441	14.2774		0.03684	21.1719
0.03593	34.025		0.04501	14.0676		0.03775	20.3914
0.03684	33.225		0.04592	14.1842		0.03866	19.7027
0.03775	32.28		0.04682	13.6014		0.03956	19.565
0.03866	31.355		0.04773	13.5373		0.04047	19.1001
0.03956	30.005		0.04864	13.5548		0.04138	18.5147
0.04047	29.22		0.04954	12.9604		0.04229	17.9809
0.04138	28.125		0.05045	13.1002		0.04319	17.6653
0.04229	27.29		0.05136	12.8497		0.0441	17.0684
0.04319	26.61		0.05226	12.4417		0.04501	16.9708
0.0441	25.62		0.05317	12.2669		0.04592	16.5289
0.04501	24.99		0.05408	12.4534		0.04682	16.219
0.04592	24.25		0.05498	12.366		0.04773	15.582
0.04682	23.535		0.05589	12.0571		0.04864	15.6853
0.04773	22.99		0.05679	11.7832		0.04954	15.3179
0.04864	22.1		0.0577	11.8298		0.05045	15.0826
0.04954	21.315		0.0586	11.5559		0.05136	14.7268
0.05045	20.87		0.05951	11.5268		0.05226	14.5317
0.05136	20.525		0.06042	11.5385		0.05317	14.2218
0.05226	19.795		0.06132	11.2005		0.05408	14.1759
0.05317	19.395		0.06222	11.0489		0.05498	13.7684
0.05408	18.78		0.06313	11.0489		0.05589	13.6191
0.05498	18.115		0.06403	10.9266		0.05679	13.3953
0.05589	17.96		0.06494	10.7051		0.0577	13.0797
0.05679	17.155		0.06584	10.6935		0.0586	13.0854
0.0577	16.765		0.06675	10.6585		0.05951	12.8501
0.0586	16.535		0.06765	10.6177		0.06042	12.5689
0.05951	15.855		0.06855	10.4429		0.06132	12.3106
0.06042	15.42		0.06946	10.3904		0.06222	12.3336
0.06132	15.295		0.07036	10.1748		0.06313	12.0983
0.06222	14.69		0.07126	10.1573		0.06403	11.9203
0.06313	14.4		0.07217	10.1748		0.06494	11.7539
0.06403	13.825		0.07307	10.1166		0.06584	11.7826
0.06494	13.67		0.07397	9.94172		0.06675	11.8744
0.06584	13.115		0.07487	9.80186		0.06765	11.3694
0.06675	13.235		0.07577	9.68531		0.06855	11.2948
0.06765	12.755		0.07668	9.7669		0.06946	11.0882
0.06855	12.21		0.07758	9.60956		0.07036	10.8471
0.06946	12.28		0.07848	9.80186		0.07126	10.8758
0.07036	11.84		0.07938	9.39977		0.07217	10.5314
0.07126	11.75		0.08028	9.44056		0.07307	10.2961
0.07217	11.38		0.08118	9.54545		0.07397	10.4511
0.07307	11.2		0.08208	9.30653		0.07487	10.2904
0.07397	10.915		0.08298	9.30653		0.07577	10.1469
0.07487	10.755		0.08388	9.1958		0.07668	9.98623
0.07577	10.625		0.08478	9.12005		0.07758	10.0666
0.07668	10.37		0.08568	9.14336		0.07848	10.0149
0.07758	10.135		0.08658	9.08508		0.07938	9.75092
0.07848	9.88		0.08748	8.94522		0.08028	9.705
0.07938	9.59		0.08838	9.01515		0.08118	9.42378
0.08028	9.37		0.08928	8.84033		0.08208	9.42378
0.08118	9.375		0.09018	8.88695		0.08298	9.441
0.08208	9.1		0.09108	8.87529		0.08388	9.3377
0.08298	9.085		0.09198	8.89277		0.08478	9.09091
0.08388	8.84		0.09287	8.93357		0.08568	9.07369
0.08478	8.715		0.09377	8.4324		0.08658	9.36065
0.08568	8.615		0.09467	8.63636		0.08748	8.89004
0.08658	8.515		0.09557	8.62471		0.08838	8.97612
0.08748	8.18		0.09646	8.34499		0.08928	8.76377
0.08838	8.135		0.09736	8.46737		0.09018	8.71212
0.08928	7.85		0.09826	8.61888		0.09108	8.78673
0.09018	7.875		0.09915	8.35082		0.09198	8.42516
0.09108	8.13		0.1	8.44406		0.09287	8.41942
0.09198	7.525		0.1009	8.3042		0.09377	8.5629
0.09287	7.61		0.1018	8.15268		0.09467	8.28168
0.09377	7.44		0.1027	8.50233		0.09557	8.36203
0.09467	7.5		0.1036	8.14685		0.09646	8.41368
0.09557	7.225		0.1045	8.31585		0.09736	8.12098
0.09646	7.335		0.1054	8.16434		0.09826	8.24725
0.09736	7.17		0.1063	8.01865		0.09915	7.90289
0.09826	7.1		0.1072	8.12354		0.1	8.17264
0.09915	6.8		0.1081	7.94872		0.1009	8.06933
0.1	6.815		0.109	7.99534		0.1018	7.78237
0.1009	6.675		0.1099	7.86713		0.1027	8.06359
0.1018	6.72		0.1108	8.05944		0.1036	7.96028
0.1027	6.695		0.1117	8.0303		0.1045	7.66758
0.1036	6.4		0.1126	8.11772		0.1054	7.86272
0.1045	6.575		0.1135	8.15851		0.1063	7.62741
0.1054	6.365		0.1143	8.03613		0.1072	7.5815
0.1063	6.34		0.1152	7.86131		0.1081	7.43228
0.1072	6.345		0.1161	7.93706		0.109	7.57002
0.1081	6.21		0.117	7.87296		0.1099	7.43802
0.109	6.06		0.1179	8.03613		0.1108	7.42654
0.1099	5.95		0.1188	8.00699		0.1117	7.47819
0.1108	6.19		0.1197	7.98368		0.1126	7.25436
0.1117	5.76		0.1206	7.67483		0.1135	7.35193
0.1126	5.945		0.1215	7.80886		0.1143	7.40358
0.1135	5.865		0.1224	7.89044		0.1152	7.49541
0.1143	5.78		0.1232	7.67483		0.1161	7.25436
0.1152	5.575		0.1241	7.6049		0.117	7.16253
0.1161	5.75		0.125	7.61655		0.1179	7.13384
0.117	5.575		0.1259	7.67483		0.1188	7.00184
0.1179	5.59		0.1268	7.68065		0.1197	7.03053
0.1188	5.47		0.1277	7.6049		0.1206	6.8067
0.1197	5.475		0.1286	7.57576		0.1215	6.93297
0.1206	5.525		0.1295	7.44172		0.1224	7.00184
0.1215	5.285		0.1303	7.46503		0.1232	6.72635
0.1224	5.53		0.1312	7.68648		0.1241	6.76079
0.1232	5.47		0.1321	7.58159		0.125	6.73783
0.1241	5.34		0.133	7.63986		0.1259	6.76079
0.125	5.205		0.1339	7.48252		0.1268	6.8354
0.1259	5.26		0.1348	7.55828		0.1277	6.56566
0.1268	5.14		0.1356	7.69231		0.1286	6.72062
0.1277	5.135		0.1365	7.5		0.1295	6.74931
0.1286	5.195		0.1374	7.35431		0.1303	6.64601
0.1295	5.18		0.1383	7.41259		0.1312	6.70914
0.1303	5.295		0.1392	7.44755		0.1321	6.71488
0.1312	5.15		0.1401	7.81469		0.133	6.70914
0.1321	4.9175		0.1409	7.62238		0.1339	6.72635
0.133	5.04		0.1418	7.26107		0.1348	6.5427
0.1339	4.898		0.1427	7.57576		0.1356	6.43939
0.1348	5.105		0.1436	7.41841		0.1365	6.64027
0.1356	4.8585		0.1445	7.08042		0.1374	6.59435
0.1365	4.966		0.1453	7.58159		0.1383	6.53122
0.1374	4.8095		0.1462	7.47086		0.1392	6.37626
0.1383	4.775		0.1471	7.50583		0.1401	6.59435
0.1392	4.7235		0.148	7.62821		0.1409	6.47957
0.1401	4.814		0.1489	7.02214		0.1418	6.25574
0.1409	4.678		0.1497	7.48834		0.1427	6.60009
0.1418	4.415		0.1506	7.31352		0.1436	6.2213
0.1427	4.531		0.1515	6.98135		0.1445	6.382
0.1436	4.5035		0.1524	7.69814		0.1453	5.75643
0.1445	5.05		0.1533	8.21096		0.1462	6.44513
0.1453	4.6605		0.1541	6.78322		0.1471	5.79086
0.1462	4.5345					0.148	6.43365
0.1471	4.576					0.1489	6.514
0.148	4.724					0.1497	6.4107
0.1489	4.2115					0.1506	6.118
0.1497	4.837					0.1515	6.41644
0.1506	4.9545					0.1524	6.11226
0.1515	4.368					0.1533	6.29017
0.1524	4.215					0.1541	5.95156
0.1533	4.341
0.1541	4.3435

## Sheet: Fig. 3e
	PEDOT:PSS			T-ECH
	Binding energy (eV)	Intensity (a.u.)		Binding energy (eV)	Intensity (a.u.)
	177.08	0.08337		172.5	0.0308
	177.03	0.08525		172.45	0.02509
	176.98	0.08668		172.4	0.02006
	176.93	0.08766		172.35	0.01607
	176.88	0.08818		172.3	0.01298
	176.83	0.08825		172.25	0.01074
	176.78	0.08735		172.2	0.00933
	176.73	0.08567		172.15	0.00873
	176.68	0.08575		172.1	0.00921
	176.63	0.08507		172.05	0.01057
	176.58	0.0843		172	0.01329
	176.53	0.08202		171.95	0.01607
	176.48	0.08018		171.9	0.02021
	176.43	0.07932		171.85	0.02484
	176.38	0.07916		171.8	0.02937
	176.33	0.07984		171.75	0.03327
	176.28	0.07956		171.7	0.03633
	176.23	0.07996		171.65	0.03816
	176.18	0.08148		171.6	0.03969
	176.13	0.08124		171.55	0.04105
	176.08	0.08187		171.5	0.04219
	176.03	0.08207		171.45	0.04329
	175.98	0.08093		171.4	0.04419
	175.93	0.08155		171.35	0.04523
	175.88	0.08131		171.3	0.04643
	175.83	0.08085		171.25	0.04778
	175.78	0.0807		171.2	0.04859
	175.73	0.08244		171.15	0.04994
	175.68	0.08244		171.1	0.05176
	175.63	0.08163		171.05	0.05399
	175.58	0.08106		171	0.05657
	175.53	0.0801		170.95	0.05943
	175.48	0.07854		170.9	0.06248
	175.43	0.07786		170.85	0.06563
	175.38	0.07769		170.8	0.06852
	175.33	0.07817		170.75	0.07095
	175.28	0.07974		170.7	0.07285
	175.23	0.08123		170.65	0.07431
	175.18	0.08213		170.6	0.0741
	175.13	0.08342		170.55	0.0728
	175.08	0.08379		170.5	0.07105
	175.03	0.08403		170.45	0.06939
	174.98	0.08272		170.4	0.06863
	174.93	0.08174		170.35	0.06882
	174.88	0.08189		170.3	0.06945
	174.83	0.081		170.25	0.07012
	174.78	0.07935		170.2	0.07116
	174.73	0.07969		170.15	0.07302
	174.68	0.08116		170.1	0.07609
	174.63	0.08095		170.05	0.07973
	174.58	0.07966		170	0.08278
	174.53	0.07879		169.95	0.08946
	174.48	0.078		169.9	0.09455
	174.43	0.07918		169.85	0.10726
	174.38	0.07925		169.8	0.10924
	174.33	0.07932		169.75	0.11329
	174.28	0.07956		169.7	0.12072
	174.23	0.08182		169.65	0.12501
	174.18	0.08191		169.6	0.12378
	174.13	0.08065		169.55	0.12587
	174.08	0.08089		169.5	0.13445
	174.03	0.08199		169.45	0.15461
	173.98	0.08241		169.4	0.17082
	173.93	0.08358		169.35	0.19016
	173.88	0.08319		169.3	0.20934
	173.83	0.08241		169.25	0.22413
	173.78	0.08101		169.2	0.23532
	173.73	0.0798		169.15	0.25349
	173.68	0.07732		169.1	0.2698
	173.63	0.07568		169.05	0.28662
	173.58	0.07513		169	0.29989
	173.53	0.07488		168.95	0.31438
	173.48	0.07438		168.9	0.3251
	173.43	0.07423		168.85	0.33522
	173.38	0.07518		168.8	0.35137
	173.33	0.07662		168.75	0.36205
	173.28	0.07796		168.7	0.38137
	173.23	0.07758		168.65	0.39698
	173.18	0.07623		168.6	0.40597
	173.13	0.07559		168.55	0.42268
	173.08	0.07424		168.5	0.43809
	173.03	0.07429		168.45	0.45519
	172.98	0.07429		168.4	0.46399
	172.93	0.07376		168.35	0.4876
	172.88	0.07399		168.3	0.50039
	172.83	0.0744		168.25	0.51635
	172.78	0.07374		168.2	0.53712
	172.73	0.07312		168.15	0.56001
	172.68	0.07265		168.1	0.58193
	172.63	0.07337		168.05	0.6098
	172.58	0.07238		168	0.6377
	172.53	0.07293		167.95	0.6648
	172.48	0.0727		167.9	0.68815
	172.43	0.0735		167.85	0.70178
	172.38	0.07327		167.8	0.7181
	172.33	0.07327		167.75	0.74123
	172.28	0.0727		167.7	0.76355
	172.23	0.07298		167.65	0.7826
	172.18	0.07221		167.6	0.80181
	172.13	0.07314		167.55	0.81525
	172.08	0.07297		167.5	0.82626
	172.03	0.07406		167.45	0.84143
	171.98	0.07451		167.4	0.85936
	171.93	0.07519		167.35	0.87749
	171.88	0.07564		167.3	0.89753
	171.83	0.07521		167.25	0.9171
	171.78	0.07455		167.2	0.93516
	171.73	0.0745		167.15	0.94327
	171.68	0.07523		167.1	0.95731
	171.63	0.07799		167.05	0.97133
	171.58	0.07942		167	0.9785
	171.53	0.08199		166.95	0.98418
	171.48	0.08311		166.9	0.98834
	171.43	0.08389		166.85	1.00079
	171.38	0.08505		166.8	0.9964
	171.33	0.085		166.75	0.99601
	171.28	0.08403		166.7	0.99646
	171.23	0.08411		166.65	0.9915
	171.18	0.08588		166.6	0.97272
	171.13	0.08745		166.55	0.95942
	171.08	0.08808		166.5	0.94309
	171.03	0.09038		166.45	0.92122
	170.98	0.09338		166.4	0.89465
	170.93	0.09826		166.35	0.86315
	170.88	0.10215		166.3	0.84195
	170.83	0.1057		166.25	0.81917
	170.78	0.10889		166.2	0.78174
	170.73	0.11472		166.15	0.74715
	170.68	0.11961		166.1	0.71209
	170.63	0.12356		166.05	0.67484
	170.58	0.12817		166	0.64077
	170.53	0.13405		165.95	0.61088
	170.48	0.14183		165.9	0.58403
	170.43	0.15178		165.85	0.55342
	170.38	0.16071		165.8	0.52268
	170.33	0.16864		165.75	0.49547
	170.28	0.17971		165.7	0.46222
	170.23	0.19108		165.65	0.44348
	170.18	0.20116		165.6	0.42485
	170.13	0.21268		165.55	0.40398
	170.08	0.22503		165.5	0.38545
	170.03	0.23953		165.45	0.37178
	169.98	0.25737		165.4	0.36179
	169.93	0.27557		165.35	0.35609
	169.88	0.29438		165.3	0.35026
	169.83	0.31193		165.25	0.34563
	169.78	0.33059		165.2	0.34182
	169.73	0.34941		165.15	0.34494
	169.68	0.37016		165.1	0.3465
	169.63	0.39234		165.05	0.35521
	169.58	0.41437		165	0.35563
	169.53	0.43723		164.95	0.35541
	169.48	0.46247		164.9	0.35905
	169.43	0.48532		164.85	0.36597
	169.38	0.50784		164.8	0.36933
	169.33	0.52927		164.75	0.37492
	169.28	0.54727		164.7	0.38305
	169.23	0.56641		164.65	0.39668
	169.18	0.588		164.6	0.40713
	169.13	0.60793		164.55	0.42354
	169.08	0.62881		164.5	0.43746
	169.03	0.6467		164.45	0.45743
	168.98	0.66627		164.4	0.47269
	168.93	0.68172		164.35	0.48133
	168.88	0.69622		164.3	0.4917
	168.83	0.71331		164.25	0.50849
	168.78	0.7279		164.2	0.52735
	168.73	0.74583		164.15	0.55035
	168.68	0.76694		164.1	0.56469
	168.63	0.78708		164.05	0.58538
	168.58	0.80857		164	0.60327
	168.53	0.82687		163.95	0.61682
	168.48	0.84685		163.9	0.63114
	168.43	0.86492		163.85	0.64742
	168.38	0.88508		163.8	0.66516
	168.33	0.909		163.75	0.6749
	168.28	0.92652		163.7	0.69174
	168.23	0.94028		163.65	0.70744
	168.18	0.95405		163.6	0.71612
	168.13	0.96694		163.55	0.71463
	168.08	0.97584		163.5	0.71105
	168.03	0.9804		163.45	0.71253
	167.98	0.98304		163.4	0.71309
	167.93	0.98539		163.35	0.72285
	167.88	0.98663		163.3	0.73015
	167.83	0.98168		163.25	0.73985
	167.78	0.96747		163.2	0.75116
	167.73	0.95251		163.15	0.75726
	167.68	0.93471		163.1	0.76558
	167.63	0.91678		163.05	0.77844
	167.58	0.89618		163	0.79084
	167.53	0.87693		162.95	0.80371
	167.48	0.85679		162.9	0.81159
	167.43	0.83182		162.85	0.8185
	167.38	0.80027		162.8	0.83171
	167.33	0.76742		162.75	0.84736
	167.28	0.73797		162.7	0.8493
	167.23	0.70719		162.65	0.85345
	167.18	0.67069		162.6	0.85339
	167.13	0.63771		162.55	0.85071
	167.08	0.60737		162.5	0.83132
	167.03	0.58176		162.45	0.81065
	166.98	0.55345		162.4	0.79589
	166.93	0.52255		162.35	0.77515
	166.88	0.49192		162.3	0.75237
	166.83	0.4681		162.25	0.72084
	166.78	0.44791		162.2	0.69177
	166.73	0.42589		162.15	0.6535
	166.68	0.40528		162.1	0.60924
	166.63	0.38864		162.05	0.55935
	166.58	0.37421		162	0.51482
	166.53	0.36053		161.95	0.46801
	166.48	0.34928		161.9	0.42636
	166.43	0.33805		161.85	0.38881
	166.38	0.32663		161.8	0.34366
	166.33	0.31635		161.75	0.3058
	166.28	0.3071		161.7	0.26903
	166.23	0.29849		161.65	0.23139
	166.18	0.29129		161.6	0.2086
	166.13	0.28594		161.55	0.19021
	166.08	0.28178		161.5	0.16422
	166.03	0.27912		161.45	0.13954
	165.98	0.27875		161.4	0.1184
	165.93	0.27693		161.35	0.10474
	165.88	0.27716		161.3	0.0938
	165.83	0.27755		161.25	0.08129
	165.78	0.27784		161.2	0.06826
	165.73	0.27824		161.15	0.06237
	165.68	0.27877		161.1	0.04872
	165.63	0.27978		161.05	0.04187
	165.58	0.28271		161	0.02684
	165.53	0.28879		160.95	0.02624
	165.48	0.29298		160.9	0.02881
	165.43	0.29894		160.85	0.02385
	165.38	0.30728		160.8	0.02172
	165.33	0.31789		160.75	0.02132
	165.28	0.32909		160.7	0.01463
	165.23	0.33787		160.65	0.01029
	165.18	0.34765		160.6	0.00289
	165.13	0.35922		160.55	-0.00169
	165.08	0.37507		160.5	-0.00181
	165.03	0.39019		160.45	0.000869211
	164.98	0.40438		160.4	0.00786
	164.93	0.41795		160.35	0.01113
	164.88	0.42847		160.3	0.01667
	164.83	0.43795		160.25	0.01656
	164.78	0.44076		160.2	0.01367
	164.73	0.44002		160.15	0.015
	164.68	0.43866		160.1	0.02418
	164.63	0.4331		160.05	0.02598
	164.58	0.42879		160	0.02298
	164.53	0.42238		159.95	0.02587
	164.48	0.41506		159.9	0.02851
	164.43	0.40809		159.85	0.03414
	164.38	0.39971		159.8	0.02971
	164.33	0.39182		159.75	0.0293
	164.28	0.38423		159.7	0.02844
	164.23	0.3825		159.65	0.02094
	164.18	0.38494		159.6	0.01123
	164.13	0.38971		159.55	0.01196
	164.08	0.40064		159.5	0.00438
	164.03	0.41251		159.45	0.00224
	163.98	0.42548		159.4	-0.00214
	163.93	0.44296		159.35	-0.00732
	163.88	0.46308		159.3	-0.00901
	163.83	0.47795		159.25	-0.01076
	163.78	0.49495		159.2	-0.01371
	163.73	0.51014		159.15	-0.0087
	163.68	0.52164		159.1	-0.01053
	163.63	0.52989		159.05	-0.0079
	163.58	0.53015		159	-0.00589
	163.53	0.52402		158.95	-0.00104
	163.48	0.51375		158.9	0.00331
	163.43	0.49756		158.85	0.0072
	163.38	0.47491		158.8	0.00158
	163.33	0.44168		158.75	-0.00348
	163.28	0.40667		158.7	-0.0035
	163.23	0.3664		158.65	-0.00344
	163.18	0.3248		158.6	-0.00331
	163.13	0.28577		158.55	-0.00311
	163.08	0.24691		158.5	-0.00285
	163.03	0.21439		158.45	-0.00253
	162.98	0.18736		158.4	-0.00216
	162.93	0.16465		158.35	-0.00176
	162.88	0.14307		158.3	-0.00132
	162.83	0.1253		158.25	-0.000858755
	162.78	0.11009		158.2	-0.000377035
	162.73	0.09672		158.15	0.000115955
	162.68	0.08628		158.1	0.000613029
	162.63	0.07658		158.05	0.00111
	162.58	0.06758		158	0.000538184
	162.53	0.06032
	162.48	0.05404
	162.43	0.04882
	162.38	0.04444
	162.33	0.04068
	162.28	0.03682
	162.23	0.03345
	162.18	0.0305
	162.13	0.028
	162.08	0.02635
	162.03	0.02453
	161.98	0.0232
	161.93	0.02208
	161.88	0.02166
	161.83	0.01976
	161.78	0.0182
	161.73	0.0188
	161.68	0.01812
	161.63	0.01729
	161.58	0.01792
	161.53	0.01773
	161.48	0.01761
	161.43	0.0171
	161.38	0.01602
	161.33	0.01512
	161.28	0.01481
	161.23	0.01445
	161.18	0.0123
	161.13	0.01122
	161.08	0.0111
	161.03	0.01074
	160.98	0.01018
	160.93	0.0104
	160.88	0.0098
	160.83	0.00997
	160.78	0.00991
	160.73	0.00914
	160.68	0.00855
	160.63	0.00948
	160.58	0.00943
	160.53	0.00999
	160.48	0.00976
	160.43	0.00962
	160.38	0.0089
	160.33	0.00879
	160.28	0.00881
	160.23	0.00843
	160.18	0.00791
	160.13	0.00772
	160.08	0.00671
	160.03	0.00723
	159.98	0.00741
	159.93	0.00707
	159.88	0.00566
	159.83	0.0055
	159.78	0.00557
	159.73	0.00596
	159.68	0.00586
	159.63	0.00518
	159.58	0.00547
	159.53	0.00663
	159.48	0.0067
	159.43	0.00664
	159.38	0.00491
	159.33	0.00426
	159.28	0.00327
	159.23	0.00363
	159.18	0.00333
	159.13	0.003
	159.08	0.00402
	159.03	0.00431
	158.98	0.00513
	158.93	0.00602
	158.88	0.00573
	158.83	0.00579
	158.78	0.00493
	158.73	0.00496
	158.68	0.0046
	158.63	0.0051
	158.58	0.00565
	158.53	0.00625
	158.48	0.00643
	158.43	0.00663
	158.38	0.0063
	158.33	0.00565
	158.28	0.00491
	158.23	0.00492
	158.18	0.00566
	158.13	0.00642
	158.08	0.00623
	158.03	0.00622
	157.98	0.00548
	157.93	0.00543
	157.88	0.00496
	157.83	0.00399
	157.78	0.00508
	157.73	0.00601
	157.68	0.00665
	157.63	0.00725
	157.58	0.00722
	157.53	0.00749
	157.48	0.00728
	157.43	0.00635
	157.38	0.00604
	157.33	0.00526
	157.28	0.00625
	157.23	0.00624
	157.18	0.00658
	157.13	0.00734
	157.08	0.00739
	157.03	0.00751
	156.98	0.00614
	156.93	0.0049
	156.88	0.00576
	156.83	0.00532
	156.78	0.00599
	156.73	0.00687
	156.68	0.00806
	156.63	0.00773
	156.58	0.00649
	156.53	0.00573
	156.48	0.00537
	156.43	0.00516
	156.38	0.00559
	156.33	0.00523
	156.28	0.00545
	156.23	0.006
	156.18	0.00678
	156.13	0.00777
	156.08	0.00825
	156.03	0.00923
	155.98	0.01061
	155.93	0.01106
	155.88	0.01061
	155.83	0.01052
	155.78	0.01101
	155.73	0.01056
	155.68	0.01054
	155.63	0.01181
	155.58	0.01186
	155.53	0.01127
	155.48	0.01118
	155.43	0.01123
	155.38	0.01034
	155.33	0.01118
	155.28	0.012
	155.23	0.01315
	155.18	0.01465
	155.13	0.01649
	155.08	0.01866

## Sheet: Fig. 4c
	T-ECA			T-ECH (2 week later)
	Displacement (mm)	Interfacial toughness (J m2)		Displacement (mm)	Interfacial toughness (J m2)
	0	2.2		0.18564	0.55
	0.00014	2.99		0.19656	6.32
	0.00224	9.1		0.20916	19
	0.00672	23.15		0.22064	32.41
	0.01148	37.03		0.2338	47.13
	0.0168	52.13		0.2464	60.88
	0.02226	66.53		0.2604	74.82
	0.02814	82.03		0.27496	88.37
	0.03332	94.82		0.29008	101.24
	0.0385	107.67		0.308	115.25
	0.04396	120.33		0.32592	128.1
	0.05068	135.67		0.34636	141.48
	0.05726	150.28		0.36904	155
	0.06384	164.04		0.39396	167.81
	0.07028	176.93		0.42476	181.04
	0.0777	191.23		0.45836	193.82
	0.08498	204.4		0.4942	207.04
	0.0931	218.59		0.52836	219.78
	0.10094	231.71		0.56476	232.47
	0.10976	245.43		0.60284	245.04
	0.11928	259.41		0.64176	258.17
	0.12838	272.38		0.68208	271.32
	0.13776	285.04		0.72744	283.79
	0.14728	297.94		0.77196	295.94
	0.1575	311.21		0.8162	308.98
	0.16828	324.73		0.86296	321.45
	0.17934	338.01		0.90916	333.28
	0.19026	350.56		0.95704	345.91
	0.20216	363.44		1.00464	356.76
	0.2149	376.6		1.04944	365.59
	0.22862	390.21		1.09452	374.95
	0.24248	403.36		1.14072	384.15
	0.2562	415.86		1.18552	392.34
	0.2709	428.46		1.23284	401.78
	0.28658	441.51		1.28184	409.93
	0.30268	454.64		1.32832	415.44
	0.3192	467.61		1.3748	418.85
	0.33698	480.24		1.4224	422.45
	0.357	493.38		1.4686	427.5
	0.37716	506.12		1.51508	433.17
	0.39732	518.74		1.56296	438.11
	0.4186	531.36		1.6086	442.49
	0.44086	543.86		1.65312	446.81
	0.46368	556.47		1.70016	450.55
	0.48748	568.1		1.74692	454.98
	0.50988	577.35		1.7934	459.38
	0.53256	585.69		1.84212	463.11
	0.55552	594.56		1.88944	466.66
	0.57806	603.28		1.93424	469.96
	0.60186	612.11		1.98016	473.65
	0.62692	620.72		2.02608	477.45
	0.65058	628.57		2.07172	481.3
	0.67382	635.91		2.11988	485.16
	0.69748	643.07		2.16888	488.67
	0.72044	649.61		2.21508	491.6
	0.74368	655.99		2.26184	494.22
	0.76762	662.19		2.30916	496.86
	0.79016	667.51		2.35508	499.37
	0.81228	672.45		2.40156	501.35
	0.83566	677.68		2.44804	503.45
	0.85946	682.82		2.49228	505.79
	0.88326	687.72		2.53764	507.84
	0.90748	692.23		2.58636	509.64
	0.93058	696.12		2.63452	511.18
	0.95284	699.46		2.6824	512.37
	0.9758	703.04		2.73	513.43
	0.9989	706.69		2.77536	514.56
	1.02172	710.03		2.81988	515.8
	1.0458	713.42		2.86664	516.81
	1.0703	716.4		2.91312	517.98
	1.09354	719.04		2.9596	519.19
	1.11706	721.81		3.00804	520.63
	1.141	724.35		3.05536	522.13
	1.1641	726.79		3.10156	523.31
	1.1872	729.26		3.14944	524.55
	1.21044	731.5		3.19704	525.97
	1.23242	733.56		3.24296	527.14
	1.25496	735.81		3.28916	528.08
	1.27904	738.3		3.3348	528.73
	1.30312	740.53		3.37932	529.32
	1.32692	742.4		3.4258	530.08
	1.351	744		3.47508	530.69
	1.37354	745.29		3.5224	531.65
	1.39566	746.6		3.56972	532.76
	1.4189	747.92		3.61648	533.55
	1.44214	749.18		3.66044	534.11
	1.46552	750.48		3.70552	533.89
	1.48974	751.62		3.7534	534.02
	1.51354	752.59		3.79988	534.78
	1.53636	753.46		3.84636	535.62
	1.5603	754.31		3.89424	536.54
	1.5841	755.13		3.94156	537.31
	1.60706	755.76		3.98832	537.74
	1.63086	756.27		4.03648	538.1
	1.6541	756.77		4.08324	538.56
	1.67608	757.31		4.1286	539.54
	1.6989	758		4.17508	540.45
	1.72312	758.57		4.22044	541.02
	1.74678	759.27		4.26496	541.27
	1.77044	759.98		4.31312	541.55
	1.79396	760.55		4.36156	542.16
	1.81636	761.24		4.40832	542.6
	1.8389	761.91		4.45592	543.01
	1.8627	762.5		4.5024	543.54
	1.88594	763.12		4.54692	544.11
	1.90904	763.71		4.59312	544.48
	1.9334	764.28		4.64016	544.58
	1.95678	764.86		4.68552	545.18
	1.98002	765.45		4.73172	545.85
	2.00424	766.02		4.78016	546.61
	2.0279	766.53		4.82776	547.37
	2.05058	767.13		4.87564	547.93
	2.07382	767.55		4.92408	548.5
	2.09622	768		4.96944	548.92
	2.11834	768.58		5.01452	549.35
	2.14242	769.08		5.061	549.85
	2.16678	769.66		5.10636	550.29
	2.19002	770.21		5.15256	550.88
	2.21354	770.75		5.201	551.42
	2.23664	771.24		5.2486	551.93
	2.25918	771.76		5.29508	552.39
	2.28256	772.36		5.34268	552.67
	2.30636	772.84		5.38916	553.05
	2.32904	773.38		5.43452	553.37
	2.35228	773.96		5.48184	553.64
	2.3765	774.29		5.52804	553.93
	2.39988	774.9		5.572	554.17
	2.42354	775.44		5.61904	554.56
	2.44776	775.85		5.66832	555.02
	2.47086	776.36		5.7162	555.39
	2.49368	776.82		5.7638	555.78
	2.51692	777.18		5.81028	555.75
	2.53946	777.9		5.8548	555.77
	2.56228	778.31		5.90044	555.8
	2.58636	778.95		5.9472	555.77
	2.61002	779.43		5.992	555.68
	2.63298	779.98		6.0382	554.85
	2.65664	780.46		6.08692	553.34
	2.68002	780.92		6.13424	552.64
	2.7027	781.42		6.181	552.58
	2.72608	781.84		6.22888	552.79
	2.74932	782.28		6.27536	552.93
	2.77172	782.9		6.32128	553.16
	2.79552	783.28		6.36804	553.22
	2.82002	783.69		6.41312	553.24
	2.84382	784.05		6.45764	553.39
	2.86776	784.63		6.50608	553.55
	2.89156	784.97		6.55536	553.75
	2.91396	785.49		6.60268	553.97
	2.93664	786.11		6.65028	554.06
	2.96016	786.46		6.69648	554.21
	2.98284	787.09		6.741	554.38
	3.00594	787.76		6.78804	554.65
	3.03002	788.16		6.83508	554.86
	3.05326	788.88		6.88016	555.1
	3.07636	789.47		6.92692	555.43
	3.10044	790.05		6.97452	555.67
	3.12368	790.63		7.02016	556.02
	3.1465	791.19		7.06692	556.44
	3.16974	791.68		7.11508	556.69
	3.19242	792.23		7.16128	557.05
	3.21496	792.87		7.2072	557.32
	3.23918	793.5		7.25396	557.58
	3.26368	794.12		7.29876	557.91
	3.28734	794.87		7.3444	558.32
	3.31114	795.46		7.39396	558.83
	3.33424	795.99		7.44268	559.26
	3.35664	796.52		7.48944	559.75
	3.37988	797.05		7.53648	560.14
	3.4034	797.64		7.58212	560.49
	3.42608	798.2		7.62776	561
	3.44932	798.84		7.67592	561.44
	3.47312	799.39		7.7224	561.87
	3.49608	799.99		7.76692	562.38
	3.51988	800.64		7.8134	562.84
	3.54396	801.13		7.86072	563.44
	3.56678	801.76		7.90748	564.02
	3.58946	802.33		7.95536	564.65
	3.61284	802.79		8.00324	565.23
	3.63524	803.41		8.0486	565.75
	3.65834	803.98		8.09368	566.35
	3.68326	804.45		8.1396	566.9
	3.70748	804.95		8.18468	567.53
	3.73072	805.42		8.232	568.36
	3.75424	805.93		8.28156	569.01
	3.7772	806.42		8.32832	569.79
	3.80002	806.99		8.37452	570.49
	3.82382	807.49		8.42184	571.14
	3.84678	807.92		8.46776	571.88
	3.86918	808.49		8.51452	572.59
	3.8927	808.9		8.56212	573.35
	3.91636	809.36		8.60776	574.07
	3.9396	809.92		8.65284	574.75
	3.96368	810.35		8.70016	575.54
	3.98762	810.73		8.74776	576.26
	4.01016	811.05		8.7948	577.11
	4.0327	811.32		8.84324	577.9
	4.0558	811.53		8.89	578.59
	4.0782	811.71		8.93424	579.34
	4.10186	811.65		8.9796	580.01
	4.12664	811.51		9.02552	580.79
	4.15044	811.64		9.07144	581.66
	4.17368	811.92		9.11988	582.59
	4.19734	812.17		9.1686	583.54
	4.2203	812.51		9.21452	584.38
	4.24354	812.92		9.26072	585.27
	4.26748	813.23		9.30804	586.13
	4.28988	813.61		9.35452	586.99
	4.31214	813.87		9.40128	587.96
	4.3358	813.68		9.44804	588.75
	4.35974	811.08		9.492	589.61
	4.38354	809.35		9.53764	590.56
	4.4079	809.08		9.58636	591.59
	4.431	809.37		9.63452	592.66
	4.45298	809.77		9.6824	593.7
	4.4758	810.04		9.73028	594.66
	4.4989	810.34		9.77536	595.52
	4.52186	810.73		9.81904	596.36
	4.54608	810.97		9.86496	597.38
	4.57058	811.26		9.91172	598.33
	4.59396	811.53		9.95848	599.49
	4.61734	811.81		10.008	600.62
	4.64086	812.05		10.0559	601.63
	4.66382	812.34		10.1016	602.68
	4.68734	812.63		10.1494	603.7
	4.71086	812.78		10.1968	604.76
	4.7327	813.08		10.243	605.78
	4.75496	813.43		10.2892	606.73
	4.77904	813.67		10.3351	607.73
	4.80298	814.08		10.379	608.65
	4.82678	814.38		10.4258	609.83
	4.85086	814.54		10.4754	611.01
	4.8734	814.81		10.5232	612.1
	4.89552	815.05		10.5703	613.2
	4.91876	815.32		10.6168	614.09
	4.94214	815.59		10.6607	615.07
	4.96552	815.93		10.7058	616.19
	4.98974	816.2		10.7531	617.28
	5.01354	816.38		10.799	618.48
	5.0365	816.66		10.8458	619.67
	5.0603	816.88		10.8942	620.97
	5.0841	817.08		10.9413	622.19
	5.10748	817.39		10.988	623.36
	5.131	817.5		11.0362	624.72
	5.15382	817.62		11.0835	625.93
	5.17566	817.81		11.1292	627.1
	5.1989	817.97		11.1756	628.24
	5.22312	818.13		11.221	629.28
	5.24706	818.29		11.2658	630.5
	5.27086	818.54		11.3137	631.86
	5.29452	818.62		11.3621	633.19
	5.31664	818.75		11.4089	634.48
	5.33904	818.98		11.4562	635.76
	5.36256	819.08		11.503	636.98
	5.38566	819.29		11.5475	638.09
	5.4089	819.53		11.5934	639.38
	5.43312	819.67		11.6404	640.63
	5.45664	819.91		11.6855	641.81
	5.48002	820		11.732	643.21
	5.50438	820.04		11.7807	644.59
	5.5279	820.06		11.828	645.99
	5.55058	820.14		11.8756	647.43
	5.57396	820.25		11.9238	648.77
	5.5965	820.33		11.9692	650.03
	5.61848	820.47		12.0145	651.26
	5.64228	820.41		12.061	652.59
	5.66678	820.32		12.1061	653.87
	5.69016	820.42		12.152	655.29
	5.71382	820.34		12.201	656.99
	5.73706	820.33		12.2492	658.53
	5.75932	820.39		12.2959	659.95
	5.78242	820.41		12.3435	661.39
	5.80622	820.44		12.3894	662.64
	5.8289	820.51		12.4345	663.96
	5.85214	820.65		12.4813	665.35
	5.8765	820.68		12.5269	666.64
	5.90002	820.78		12.5714	667.89
	5.92396	820.98		12.6182	669.39
	5.94804	820.99		12.6669	671.09
	5.971	821.08		12.7148	672.63
	5.99368	821.1		12.763	674.12
	6.01678	820.98		12.8103	675.44
	6.03932	821.11		12.8548	676.51
	6.06214	821.23		12.8999	677.81
	6.08622	821.37		12.9466	679.17
	6.11016	821.52		12.9917	680.42
	6.13326	821.64		13.0379	681.91
	6.15692	821.75		13.0864	683.44
	6.18002	821.79		13.1334	684.85
	6.2027	821.99		13.1804	686.27
	6.22636	822.05		13.2286	687.76
	6.2496	822.1		13.2751	689.05
	6.27186	822.31		13.3204	690.26
	6.29566	822.38		13.3672	691.6
	6.32016	822.41		13.4128	692.8
	6.34396	822.55		13.4579	694.04
	6.3679	822.61		13.5064	695.73
	6.39156	822.71		13.5556	697.27
	6.41396	822.82		13.6032	698.65
	6.43692	822.91		13.6503	699.9
	6.4603	822.89		13.6962	700.97
	6.4827	822.85		13.7413	702.04
	6.50566	822.97		13.788	703.37
	6.52974	823.03		13.8348	704.54
	6.55312	823.22		13.879	705.43
	6.5765	823.44		13.925	706.61
	6.60044	823.47		13.9731	707.98
	6.62368	823.6		14.0199	709.16
	6.6465	823.66		14.0678	710.6
	6.66974	823.68		14.1162	711.95
	6.69228	823.81		14.1624	713.03
	6.71468	823.91		14.208	714.01
	6.73904	824.05		14.2542	714.84
	6.76354	824.13		14.2988	715.55
	6.7872	824.21		14.3447	716.47
	6.811	824.19		14.3942	717.64
	6.83438	824.12		14.4427	718.69
	6.85678	824.24		14.4894	719.49
	6.88002	824.3		14.5368	720.4
	6.90354	824.38		14.5821	721.09
	6.92608	824.62		14.628	722.04
	6.94932	824.71		14.6765	723.32
	6.97326	824.79		14.723	723.89
	6.99636	824.93		14.7672	724.28
	7.01988	825.1		14.8137	725.09
	7.04396	825.18		14.8604	725.93
	7.06678	825.26		14.9069	727.09
	7.0896	825.42		14.9556	728.45
	7.11284	825.46		15.0035	729.6
	7.1351	825.64		15.0486	730.42
	7.15806	825.91		15.094	731.31
	7.18312	826.01		15.1402	732.34
	7.20748	826.23		15.185	733.14
	7.23086	826.37		15.232	734.45
	7.25438	826.35		15.2813	735.99
	7.2772	826.51		15.3286	737.11
	7.30002	826.66		15.3751	738.22
	7.32382	826.77		15.4221	739.27
	7.34706	826.7		15.468	740.22
	7.36918	826.67		15.5148	741.44
	7.39228	826.81		15.5627	742.44
	7.41594	826.93		15.6075	743.14
	7.43946	827.21		15.652	743.91
	7.46354	827.37		15.6996	745.16
	7.48734	827.39		15.7475	746.35
	7.50988	827.51		15.7951	747.5
	7.53284	827.46		15.8438	748.72
	7.5558	827.43		15.89	749.47
	7.57792	827.55		15.934	750.11
	7.6013	827.74		15.9799	751.18
	7.62622	827.89		16.0258	752.16
	7.64974	828.07		16.0717	753.28
	7.67326	828.32		16.1202	754.68
	7.69734	828.43		16.1689	755.92
	7.72086	828.6		16.2151	756.8
	7.74424	828.83		16.2616	757.83
	7.76776	828.86		16.3086	759.01
	7.78988	829.01		16.3545	760.06
	7.812	829.23		16.4016	761.29
	7.8358	829.31		16.4483	762.42
	7.85974	829.54		16.4926	763.13
	7.88326	829.58		16.5376	764.35
	7.90762	829.62		16.5866	766
	7.931	829.74		16.6345	767.46
	7.95312	829.85		16.6824	768.86
	7.9758	830.01		16.7303	769.97
	7.99876	830.08		16.7751	770.65
	8.02158	830.32		16.8199	771.33
	8.0458	830.54		16.8669	772.23
	8.07044	830.64		16.9131	772.79
	8.09368	830.9		16.959	773.75
	8.11692	831.03		17.0083	775.41
	8.14058	831.19		17.0568	776.6
	8.16382	831.41		17.1021	777.33
	8.1872	831.58		17.1489	778.49
	8.21072	831.7		17.1956	779.35
	8.2327	831.84		17.2416	780.17
	8.2551	832.07		17.2889	781.12
	8.2789	832.24		17.3348	781.78
	8.30284	832.39		17.3785	782.42
	8.32664	832.65		17.4252	783.72
	8.35072	832.68		17.4748	785.23
	8.3734	832.86		17.5227	786.32
	8.39552	833.05		17.5697	787.21
	8.41862	833.13		17.6159	788.05
	8.442	833.32		17.6599	788.54
	8.46524	833.51		17.7052	789.51
	8.48988	833.68		17.7534	790.83
	8.51368	833.89		17.8002	791.84
	8.53664	834.07		17.8466	792.67
	8.56044	834.31		17.8942	793.58
	8.58424	834.41		17.9402	794.29
	8.60748	834.57		17.9866	795.29
	8.63086	834.61		18.0356	796.57
	8.65368	834.48		18.0835	797.3
	8.67538	834.62		18.1294	797.75
	8.69834	834.74		18.1759	798.57
	8.72298	834.81		18.2207	799.09
	8.74678	834.99		18.265	799.76
	8.77044	835.08		18.3126	801.2
	8.7941	835.17		18.3613	802.51
	8.81664	835.31		18.4083	803.56
	8.83932	835.44		18.4556	804.66
	8.86284	835.52		18.5024	805.43
	8.8858	835.64		18.5472	806.02
	8.90904	835.86		18.5934	806.85
	8.93312	835.91		18.6399	807.79
	8.95664	836.03		18.685	808.42
	8.98002	836.22		18.7317	809.43
	9.00424	836.25		18.7804	810.7
	9.0279	836.37		18.8278	811.47
	9.05058	836.5		18.8756	812.41
	9.07368	836.59		18.9241	813.29
	9.09636	836.72		18.97	813.67
	9.11862	836.86		19.0151	814
	9.14242	837.03		19.0613	814.3
	9.16664	837.13		19.1064	814.64
	9.19002	837.25		19.152	815.27
	9.21354	837.38		19.2004	816.38
	9.23678	837.36		19.2483	817.21
	9.25946	837.51		19.2945	817.8
	9.28284	837.62		19.3427	818.79
	9.30692	837.68		19.39	818.87
	9.32974	837.88		19.4354	818.47
	9.3527	837.94		19.4818	818.59
	9.3765	837.94		19.5272	818.56
	9.39974	837.99		19.5717	818.63
	9.42368	838.03		19.619	819.43
	9.44804	838.04		19.668	820.19
	9.471	838.1		19.7154	820.64
	9.49354	838.26		19.7632	821.19
	9.51678	838.25		19.8111	821.51
	9.53932	838.3		19.8559	821.32
	9.56214	838.47		19.901	821.34
	9.58622	838.48		19.9472	821.65
	9.61002	838.59		19.992	821.65
	9.6334	838.7		20.0379	822.06
	9.65706	838.71		20.0866	822.79
	9.6803	838.78		20.1337	823.09
	9.70298	838.78		20.1802	823.66
	9.72636	838.81		20.2283	824.34
	9.7496	838.79		20.2745	824.63
	9.77186	838.87		20.3204	824.85
	9.79524	839.02		20.3672	824.9
	9.8196	839.02		20.4123	824.43
	9.8434	839.18		20.4574	824.23
	9.86748	839.32		20.5066	824.92
	9.89128	839.29		20.5556	825.56
	9.91368	839.41		20.603	825.96
	9.9365	839.46		20.65	826.61
	9.96002	839.54		20.6962	826.9
	9.98256	839.66		20.741	827.08
	10.0057	839.72		20.7875	827.46
	10.0297	839.77		20.8348	827.44
	10.053	839.82		20.8799	827.32
	10.0762	840.01		20.9264	827.67
	10.1004	840.06		20.9742	828.1
	10.1237	840.16		21.0204	828.41
	10.1465	840.37		21.0683	829.09
	10.1696	840.34		21.1168	829.75
	10.1923	840.47		21.1624	829.83
	10.2148	840.7		21.2075	830.12
	10.2389	840.86		21.254	830.62
	10.2635	841.06		21.2988	830.78
	10.2875	841.22		21.3447	831.33
	10.3114	841.32		21.3937	832.25
	10.3345	841.43		21.4424	832.81
	10.3571	841.56		21.4894	833.14
	10.3803	841.74		21.5365	833.45
	10.4037	841.79		21.5827	833.65
	10.4261	841.94		21.6283	834.03
	10.4492	842.03		21.6762	834.78
	10.4731	842.06		21.7227	835.12
	10.4964	842.24		21.7672	835.17
	10.52	842.35		21.814	835.84
	10.5441	842.43		21.861	836.37
	10.5669	842.61		21.9069	836.78
	10.5896	842.76		21.9542	837.54
	10.6128	842.91		22.0021	838.13
	10.6352	843.03		22.0478	838.46
	10.6583	843.23		22.0934	838.97
	10.6831	843.35		22.1396	839.55
	10.7073	843.47		22.185	840.08
	10.731	843.68		22.2323	841.07
	10.7545	843.7		22.2816	842.21
	10.7773	843.8		22.328	842.75
	10.8	843.98		22.3745	843.34
	10.8238	844		22.4221	844.01
	10.8469	844.11		22.468	844.24
	10.8692	844.23		22.5142	844.63
	10.8924	844.33		22.5618	845.14
	10.9162	844.45		22.6078	845.2
	10.9393	844.59		22.6528	845.21
	10.9635	844.75		22.7002	845.63
	10.9873	844.74		22.7472	845.89
	11.01	844.86		22.7945	846.15
	11.033	845.01		22.8432	846.5
	11.0561	845.04		22.8897	846.23
	11.0785	845.23		22.934	845.56
	11.1021	845.4		22.9796	845.45
	11.1271	845.52		23.0258	845.39
	11.1507	845.74		23.072	845.48
	11.174	845.88		23.1204	846.09
	11.1975	846		23.1692	846.43
	11.2202	846.16		23.2151	846.42
	11.2434	846.35		23.2613	846.68
	11.2673	846.48		23.3083	846.82
	11.29	846.59		23.354	846.82
	11.3121	846.8		23.401	847.03
	11.3358	846.91		23.4483	847.18
	11.3596	847.05		23.4926	846.78
	11.3833	847.26		23.5382	845.97
	11.4073	847.29		23.5869	844.61
	11.4306	847.38		23.6348	843.53
	11.4526	847.49		23.6824	843.16
	11.4754	847.56		23.7303	843.18
	11.4986	847.64		23.7751	842.87
	11.5216	847.78		23.8193	842.92
	11.5459	847.94		23.8664	843.53
	11.5704	848.04		23.9134	844.02
	11.5935	848.2		23.9596	844.44
	11.6169	848.37		24.0083	845.08
	11.6409	848.43		24.0556	845.01
	11.6641	848.59		24.1016	844.26
	11.6875	848.67		24.1492	843.76
	11.7107	848.62		24.1965	843.35
	11.7327	848.74		24.2424	842.95
	11.7551	848.84		24.2889	843.04
	11.7792	848.9		24.3354	842.13
	11.803	849.06		24.3793	840.66
	11.8266	849.2		24.4255	840.21
	11.8506	849.28		24.4745	840.5
	11.8733	849.44		24.5221	840.86
	11.8957	849.52		24.5697	841.25
	11.9192	849.45		24.6165	841.34
	11.9423	849.4		24.6604	841.02
	11.9655	849.51		24.7058	841.09
	11.9897	849.51		24.7534	841.63
	12.0137	849.49		24.7993	841.76
	12.0365	849.48		24.8452	842.11
	12.0603	849.49		24.8937	843.06
	12.0842	849.56		24.9418	843.73
	12.1075	849.67		24.9892	844.28
	12.1309	849.75		25.0376	844.87
	12.1537	849.76		25.0844	845.06
	12.1755	849.83		25.1294	845.12
	12.1986	849.99		25.1759	845.32
	12.2228	850.03		25.2207	845.32
	12.2466	850.19		25.2655	845.53
	12.2704	850.32		25.3134	846.47
	12.294	850.33		25.3618	847.34
	12.3162	850.52		25.4086	847.7
	12.3389	850.67		25.4556	848.19
	12.3627	850.74		25.5021	848.33
	12.3857	850.9		25.5469	848.37
	12.409	851.04		25.5934	848.93
	12.4333	851.14		25.6407	849.38
	12.4569	851.26		25.6858	849.51
	12.4804	851.41		25.7317	850.01
	12.5047	851.52		25.7804	850.89
	12.528	851.63		25.8278	851.57
	12.5509	851.85		25.8756	852.31
	12.5741	851.89		25.9244	853.12
	12.5966	852.01		25.9697	853.23
	12.6188	852.22		26.0142	853.17
	12.6427	852.32		26.0602	853.37
	12.6671	852.45		26.1058	853.22
	12.6902	852.62		26.1517	853.1
	12.7137	852.74		26.2007	853.1
	12.7369	852.86		26.2489	852.47
	12.7593	852.98		26.2954	851.71
	12.7826	853.15		26.3424	851.48
	12.8064	853.17		26.3889	851.34
	12.8292	853.34		26.4342	851.41
	12.8526	853.56		26.4813	851.93
	12.8766	853.64		26.5272	852.13
	12.9	853.87		26.5717	852.04
	12.9237	854		26.6188	852.48
	12.9479	854.05		26.668	852.65
	12.971	854.21		26.7159	852.43
	12.9938	854.32		26.7638	852.52
	13.0169	854.42		26.8108	852.51
	13.0393	854.55		26.8551	852.35
	13.0621	854.71		26.9004	852.62
	13.0862	854.86		26.9472	853.08
	13.1099	855		26.9926	853.48
	13.133	855.26		27.0393	854.11
	13.1566	855.38		27.0878	855.02
	13.1799	855.51		27.1342	855.49
	13.2023	855.73		27.1807	855.87
	13.2257	855.85		27.2286	856.32
	13.2492	855.97		--
	13.272	856.05		--
	13.2959	856.03		--
	13.3202	855.94		--
	13.3438	856		--
	13.3678	856.12		--
	13.3916	856.15		--
	13.4141	856.29		--
	13.4368	856.4		--
	13.46	856.36		--
	13.4826	856.5		--
	13.5057	856.6		--
	13.5297	856.61		--
	13.553	856.76		--
	13.5761	856.88		--
	13.6002	856.99		--
	13.6235	857.11		--
	13.6462	857.25		--
	13.6696	857.29		--
	13.6923	857.32		--
	13.7148	857.47		--
	13.739	857.54		--
	13.7637	857.59		--
	13.7873	857.74		--
	13.8113	857.74		--
	13.8342	857.8		--
	13.8565	857.89		--
	13.8797	857.95		--
	13.9033	858.04		--
	13.9259	858.17		--
	13.9493	858.32		--
	13.9733	858.41		--
	13.9962	858.56		--
	14.0197	858.78		--
	14.044	858.79		--
	14.0666	858.94		--
	14.089	859.07		--
	14.1123	859.03		--
	14.1348	859.21		--
	14.1578	859.39		--
	14.1827	859.55		--
	14.2075	859.72		--
	14.2316	859.87		--
	14.2554	859.99		--
	14.278	860.06		--
	14.3006	860.23		--
	14.3241	860.32		--
	14.3472	860.36		--
	14.3692	860.57		--
	14.3924	860.62		--
	14.4162	860.71		--
	14.4396	860.91		--
	14.4638	861.01		--
	14.4878	861.11		--
	14.5103	861.19		--
	14.5328	861.31		--
	14.5559	861.38		--
	14.5786	861.54		--
	14.6023	861.78		--
	14.6271	861.88		--
	14.6507	862.13		--
	14.674	862.32		--
	14.6973	862.39		--
	14.7203	862.58		--
	14.7435	862.67		--
	14.7673	862.74		--
	14.7899	862.88		--
	14.8123	862.98		--
	14.8359	863.11		--
	14.8596	863.19		--
	14.8831	863.33		--
	14.9073	863.46		--
	14.9306	863.5		--
	14.9526	863.74		--
	14.9755	863.85		--
	14.9988	863.92		--
	15.0219	864.11		--
	15.0459	864.09		--
	15.0703	864.03		--
	15.0935	863.99		--
	15.1169	863.96		--
	15.1409	863.89		--
	15.1638	863.79		--
	15.1872	863.8		--
	15.2107	863.6		--
	15.2327	863.53		--
	15.255	863.59		--
	15.279	863.56		--
	15.303	863.75		--
	15.3268	863.9		--
	15.3507	863.95		--
	15.3735	864.14		--
	15.3958	864.29		--
	15.4192	864.46		--
	15.4424	864.5		--
	15.4654	864.59		--
	15.4896	864.67		--
	15.5134	864.75		--
	15.5365	864.97		--
	15.5604	865.06		--
	15.584	865.13		--
	15.6069	865.32		--
	15.6303	865.35		--
	15.6534	865.47		--
	15.6754	865.65		--
	15.6983	865.82		--
	15.7228	865.98		--
	15.7468	866.14		--
	15.7707	866.33		--
	15.7944	866.29		--
	15.8168	866.34		--
	15.8393	866.46		--
	15.863	866.43		--
	15.8859	866.57		--
	15.9092	866.65		--
	15.9334	866.67		--
	15.9569	866.82		--
	15.9803	866.93		--
	16.0045	867.03		--
	16.0282	867.08		--
	16.051	867.18		--
	16.0741	867.29		--
	16.0966	867.32		--
	16.1188	867.51		--
	16.1426	867.63		--
	16.1669	867.72		--
	16.1903	867.92		--
	16.2138	867.97		--
	16.2371	868.07		--
	16.2595	868.22		--
	16.2827	868.26		--
	16.3065	868.28		--
	16.3292	868.29		--
	16.3523	868.29		--
	16.3766	868.18		--
	16.4003	868.19		--
	16.4238	868.27		--
	16.4479	868.17		--
	16.4707	868.25		--
	16.4935	868.28		--
	16.5169	868.22		--
	16.5395	868.3		--
	16.5621	868.34		--
	16.5862	868.4		--
	16.6102	868.51		--
	16.6331	868.61		--
	16.6568	868.71		--
	16.6799	868.77		--
	16.7026	868.95		--
	16.7261	869.06		--
	16.7492	869.1		--
	16.7716	869.31		--
	16.7954	869.34		--
	16.82	869.32		--
	16.8438	869.38		--
	16.8678	869.31		--
	16.8913	869.25		--
	16.9137	869.2		--
	16.9365	869.18		--
	16.9599	869.18		--
	16.9824	869.22		--
	17.0055	869.36		--
	17.0296	869.34		--
	17.053	869.43		--
	17.0764	869.57		--
	17.1004	869.52		--
	17.1235	869.61		--
	17.1464	869.63		--
	17.1697	869.58		--
	17.1924	869.64		--
	17.2148	869.66		--
	17.239	869.75		--
	17.2637	869.76		--
	17.2873	869.84		--
	17.3113	869.86		--
	17.3344	869.65		--
	17.3565	869.58		--
	17.3797	869.49		--
	17.4034	869.42		--
	17.4262	869.56		--
	17.4495	869.51		--
	17.4733	869.47		--
	17.4962	869.45		--
	17.5199	869.43		--
	17.5441	869.37		--
	17.5671	869.27		--
	17.5897	869.22		--
	17.6127	869.07		--
	17.6351	868.97		--
	17.6583	868.96		--
	17.6831	868.79		--
	17.7075	868.79		--
	17.7311	868.76		--
	17.7547	868.66		--
	17.7776	868.66		--
	17.8004	868.6		--
	17.824	868.55		--
	17.8471	868.52		--
	17.869	868.54		--
	17.8921	868.6		--
	17.9159	868.56		--
	17.9393	868.74		--
	17.9638	868.78		--
	17.9878	868.74		--
	18.0102	868.89		--
	18.0328	868.89		--
	18.0559	868.9		--
	18.0783	869.03		--
	18.1021	869.13		--
	18.1271	869.17		--
	18.1507	869.23		--
	18.1738	869.38		--
	18.1973	869.36		--
	18.2202	869.37		--
	18.2435	869.47		37.1952	658.77
	18.2673	869.37		37.2411	658.67
	18.2897	869.46		37.2879	655.56
	18.3119	869.58		37.3338	650.6
	18.3357	869.59		37.38	647.68
	18.3595	869.72		37.4276	646.57
	18.383	869.8		37.473	646.21
	18.4072	869.85		37.5169	646.26
	18.4306	869.89		37.5645	646.47
	18.4527	869.93		37.6132	646.72
	18.4755	870.04		37.6608	646.93
	18.4988	870.05		37.7087	647.01
	18.5216	870.23		37.7552	647.13
	18.5458	870.33		37.7992	647.37
	18.5704	870.3		37.8451	647.68
	18.5937	870.49		37.8924	648.12
	18.6171	870.51		37.9383	648.53
	18.6409	870.55		37.9865	649.08
	18.6641	870.65		38.0358	649.48
	18.6873	870.7		38.0817	649.65
	18.7107	870.75		38.1276	649.71
	18.7326	870.83		38.1746	649.65
	18.755	871.02		38.2211	649.77
	18.779	871.13		38.2676	649.94
	18.8028	871.28		38.3144	649.99
	18.8268	871.52		38.3589	650.17
	18.8509	871.56		38.4042	650.4
	18.8734	871.7		38.4532	650.7
	18.8957	871.86		38.5017	650.91
	18.919	871.87		38.5484	651.08
	18.9421	872.02		38.5955	651.36
	18.9651	872.12		38.6408	651.59
	18.9895	871.99		38.6848	651.91
	19.0134	871.63		38.7316	652.26
	19.0364	871.44		38.7789	652.5
	19.0602	871.44		38.8251	652.85
	19.084	871.45		38.8727	653.12
	19.1073	871.49		38.9206	653.25
	19.1307	871.45		38.967	653.26
	19.1535	871.28		39.0146	653.04
	19.1754	871.32		39.0625	652.37
	19.1985	871.27		39.109	651.14
	19.2228	871.24		39.1555	649.67
	19.2466	871.35		39.202	648.04
	19.2704	871.36		39.2456	646.02
	19.2941	871.35		39.2916	644.9
	19.3164	871.37		39.34	644.57
	19.3388	871.38		39.387	644.62
	19.3624	871.37		39.4341	644.87
	19.3855	871.36		39.4817	645
	19.409	871.48		39.527	645.26
	19.4334	871.39		39.5724	645.56
	19.4568	871.46		39.6192	645.85
	19.4802	871.55		39.6645	646.15
	19.5044	871.47		39.7099	646.44
	19.528	871.48		39.758	646.79
	19.5509	871.49		39.8065	647.15
	19.5741	871.45		39.8535	647.48
	19.5965	871.49		39.902	647.87
	19.6186	871.53		39.949	648.13
	19.6423	871.6		39.9941	648.48
	19.6664	871.65		40.0403	648.8
	19.6899	871.73		40.0862	648.94
	19.7138	871.85		40.1313	649.19
	19.7372	871.83		40.1789	649.53
	19.7596	871.97		40.2276	649.93
	19.7827	871.99		40.2746	650.29
	19.8064	871.99		40.3217	650.07
	19.8293	872.15		40.3693	648.22
	19.8526	872.22		40.4144	647.3
	19.8765	872.28		40.46	647.44
	19.8997	872.4		40.5065	647.74
	19.9235	872.52		40.5513	647.91
	19.9479	872.62		40.5969	648.14
	19.971	872.7		40.6459	648.36
	19.9937	872.85		40.6941	648.71
	20.0168	872.84		40.742	648.72
	20.0395	872.92		40.7904	646.55
	20.0621	873.11		40.8358	642.34
	20.0864	873.15		40.88	635.22
	20.1102	873.26		40.9262	630.9
	20.1333	873.36		40.9716	629.68
	20.1571	873.37		41.0169	629.74
	20.1804	873.44		41.0651	630.12
	20.2031	873.52		41.1132	630.37
	20.2265	873.57		41.16	630.69
	20.2495	873.62		41.2076	631.01
	20.2719	873.76		41.2552	631.2
	20.2955	873.94		41.3003	631.55
	20.32	874		41.3462	631.77
	20.3438	874.18		41.3924	632.02
	20.3678	874.28		41.4372	632.28
	20.3914	874.27		41.4842	632.39
	20.4138	874.4		41.5338	632.63
	20.4366	874.44		41.582	632.89
	20.46	874.48		41.629	633.19
	20.483	874.57		41.6758	633.42
	20.5061	874.69		41.7206	633.72
	20.53	874.77		41.7665	634.19
	20.5533	874.82		41.8141	634.55
	20.5765	874.96		41.86	634.93
	20.6006	874.98		41.9056	635.38
	20.6237	875.01		41.953	635.65
	20.6465	875.13		41.9997	636.02
	20.6699	875.06		42.0465	636.17
	20.6926	875.08		42.0949	636.21
	20.715	875.16		42.1411	636.23
	20.7392	875.18		42.1854	636.2
	20.7637	875.25		42.2316	636.24
	20.7875	875.31		42.2778	636.22
	20.8113	875.34		42.3234	636.32
	20.8342	875.36		42.3718	636.47
	20.8566	875.42		42.4211	636.42
	20.8799	875.49		42.4682	636.52
	20.9034	875.46		42.5152	636.59
	20.9259	875.53		42.562	636.76
	20.9492	875.56		42.607	637.14
	20.9731	875.42		42.6541	637.52
	20.9964	875.51		42.7025	637.9
	21.0199	875.52		42.7479	638.28
	21.0441	875.47		42.7927	638.55
	21.0669	875.5		42.8397	638.18
	21.0896	875.48		42.8859	637.53
	21.1128	875.37		42.9335	636.95
	21.1352	875.27		42.9822	635.86
	21.1582	875.22		43.0282	634.84
	21.183	875.08		43.073	634.29
	21.2075	874.89		43.1194	633.92
	21.2311	874.85		43.1648	633.92
	21.2547	874.64		43.2107	634.06
	21.2773	874.54		43.2594	634.16
	21.3	874.5		43.3076	634.3
	21.3238	874.3		43.3535	634.33
	21.3468	874.23		43.4003	634.28
	21.3689	874.17		43.4468	634.04
	21.3921	874.09		43.4927	633.92
	21.4158	874.04		43.5406	634.08
	21.4393	873.98		43.5873	634.21
	21.4635	873.96		43.6318	634.57
	21.4875	873.83		43.6778	634.94
	21.51	873.81		43.7259	635.28
	21.5327	873.77		43.773	635.74
	21.5558	873.61		43.8211	636.11
	21.5783	873.68		43.8693	636.35
	21.6021	873.64		43.9144	636.59
	21.6269	873.49		43.9592	636.75
	21.6506	873.44		44.0054	636.91
	21.6738	873.27		44.0513	637.08
	21.6975	873.03		44.0986	637.35
	21.7203	872.81		44.1479	637.36
	21.7435	872.56		44.1949	637.27
	21.7672	872.32		44.2408	637.03
	21.7897	872.15		44.2879	636.69
	21.812	871.97		44.3338	636.66
	21.8357	871.62		44.3794	636.8
	21.8595	871.44		44.427	636.81
	21.8833	871.43		44.4727	636.73
	21.9076	871.31		44.5166	636.29
	21.9307	871.29		44.5642	635.68
	21.9527	871.3		44.613	635.5
	21.9757	871.12		44.6606	635.68
	21.9988	870.99		44.7087	636.01
	22.0217	870.94		44.7549	636.21
	22.0459	870.97		44.7992	636.47
	22.0706	870.87		44.8451	636.72
	22.0938	870.77		44.8924	636.91
	22.1172	870.69		44.9383	637.28
	22.1409	870.46		44.9856	637.68
	22.164	870.38		45.0346	638.03
	22.1875	870.18		45.0811	638.4
	22.2109	869.67		45.1276	638.71
	22.2327	869.26		45.1749	639.08
	22.255	868.88		45.2214	639.44
	22.2789	868.62		45.2676	639.89
	22.303	868.51		45.3144	640.27
	22.3269	868.43		45.3589	640.62
	22.3509	868.35		45.404	641.12
	22.3735	868.25		45.4527	641.58
	22.3959	868.22		45.5014	641.98
	22.4192	868.1		45.5482	641.96
	22.4424	868.03		45.5952	641.03
	22.4654	868.15		45.64	639.84
	22.4896	868.15		45.6842	638.79
	22.5137	868.17		45.7318	637.93
	22.5369	868.24		45.7792	637.24
	22.5606	868.21		45.8251	636.77
	22.5844	868.24		45.873	636.54
	22.6075	868.26		45.9208	635.73
	22.6309	868.3		45.967	628.31
	22.6538	868.28		46.0149	621.31
	22.6757	868.32		46.0631	617.85
	22.6988	868.43		46.109	616.8
	22.7231	868.35		46.1546	616.47
	22.7468	868.47		46.2003	616.24
	22.7704	868.54		46.244	616.08
	22.7941	868.49		46.2904	615.92
	22.8162	868.68		46.3397	615.79
	22.8389	868.76		46.3873	615.56
	22.8627	868.8		46.4344	615.34
	22.8858	868.98		46.4817	615.31
	22.9089	869.1		46.5273	615.39
	22.9331	869.2		46.5727	615.64
	22.9568	869.29		46.6194	615.79
	22.9802	869.46		46.6648	616.03
	23.0042	869.53		46.7099	616.37
	23.0278	869.62		46.7583	616.54
	23.0506	869.82		46.8065	616.82
	23.0738	869.85		46.8538	617.06
	23.0964	869.89		46.9022	617.14
	23.1185	869.95		46.9493	617.29
	23.1424	869.9		46.9944	617.39
	23.1666	869.92		47.0403	617.53
	23.19	869.98		47.0865	617.63
	23.2135	870.02		47.1313	617.75
	23.2368	870.03		47.1786	617.95
	23.2592	870.13		47.2273	617.36
	23.2827	870.25		47.2741	615.54
	23.3065	870.24		47.3211	613.87
	23.329	870.36		47.3687	612.89
	23.3521	870.52		47.4146	612.61
	23.3764	870.51		47.4611	612.5
	23.3997	870.68		47.5073	612.49
	23.4235	870.82		47.5513	612.65
	23.4478	870.85		47.5966	612.8
	23.4711	871		47.6456	612.98
	23.4941	871.05		47.6944	613.02
	23.5172	871.13		47.7417	612.95
	23.5393	871.23		47.7898	612.86
	23.562	871.36		47.8352	612.94
	23.5864	871.39		47.88	613.16
	23.6103	871.42		47.9268	613.17
	23.6334	871.59		47.9727	613.31
	23.6569	871.62		48.0178	613.49
	23.6802	871.64		48.0656	613.52
	23.7028	871.73		48.1135	613.64
	23.7264	871.66		48.1597	613.42
	23.7493	871.71		48.207	613.13
	23.7717	871.79		48.2544	612.95
	23.7954	871.85		48.3003	613.01
	23.8199	871.96		48.3468	613.2
	23.8438	872.06		48.393	613.26
	23.8679	872.13		48.4369	613.54
	23.8916	872.15		48.4834	613.84
	23.9138	872.2		48.5332	613.99
	23.9365	872.31		48.5814	614.37
	23.9599	872.21		48.629	614.63
	23.9826	872.29		48.6763	614.89
	24.0058	872.37		48.7211	615.27
	24.03	872.31		48.7668	615.56
	24.0533	872.46		48.8141	615.94
	24.0764	872.55		48.8597	616.31
	24.1004	872.55		48.9054	616.69
	24.1237	872.63		48.953	617.04
	24.1465	872.66		48.9994	617.38
	24.1697	872.73		49.0459	617.8
	24.1924	872.75		49.0946	618.05
	24.215	872.88		49.1417	618.31
	24.2392	872.93		49.1868	618.65
	24.2637	872.95		49.233	618.86
	24.2875	873.08		49.2783	619.15
	24.3113	873.06		49.3234	619.47
	24.3344	873.09		49.3718	619.79
	24.3566	873.18		49.4211	620.13
	24.38	873.18		49.4682	620.49
	24.4035	873.19		49.5152	620.88
	24.4258	873.22		49.562	621.15
	24.4489	873.26		49.6073	621.5
	24.473	873.22		49.6541	621.87
	24.4962	873.25		49.7014	622.14
	24.5199	873.35		49.7462	622.57
	24.5441	873.29		49.7924	622.93
	24.5668	873.37		49.84	623.26
	24.5895	873.41		49.8865	623.67
	24.6126	873.31		49.9338	624.05
	24.6351	873.29		49.9825	624.34
	24.6582	873.25		50.0287	624.6
	24.6831	873.19		50.0732	624.73
	24.7073	873.29		50.1194	624.64
	24.731	873.31		50.1645	624.63
	24.7547	873.36		50.2096	624.9
	24.7775	873.27		50.2583	625.13
	24.8	873.29		50.3068	625.46
	24.8235	873.26		50.3532	625.83
	24.8468	873.23		50.4006	626.07
	24.869	873.33		50.447	626.22
	24.8923	873.29		50.493	626.44
	24.9158	873.25		50.5403	626.7
	24.939	873.36		50.587	627.01
	24.9633	873.34		50.6316	627.28
	24.9875	873.42		50.678	627.67
	25.01	873.52		50.7262	627.9
	25.0326	873.58		50.773	628.29
	25.0557	873.58		50.8208	628.67
	25.0783	873.65		50.8687	628.92
	25.102	873.81		50.9141	629.21
	25.1268	873.81		50.9592	629.36
	25.1506	873.93		51.0054	629.44
	25.174	874.07		51.051	629.66
	25.1975	874.01		51.098	629.91
	25.2203	874.16		51.1476	630.22
	25.2434	874.16		51.1949	630.51
	25.2673	874.05		51.2406	630.8
	25.2897	874.1		51.2879	631.09
	25.312	874.08		51.3341	631.34
	25.3358	874.07		51.3803	631.63
	25.3596	874.06		51.4276	631.72
	25.3831	874.09		51.473	631.79
	25.4073	874.07		51.5169	632.04
	25.4307	873.88		51.564	632.29
	25.4528	873.66		51.6124	632.66
	25.4757	873.27		51.6597	633.09
	25.499	873		51.7082	633.41
	25.5223	873		51.7552	633.85
	25.5466	872.82		51.7994	634.21
	25.5707	872.69		51.8454	634.69
	25.5938	872.65		51.8932	635.1
	25.6172	872.54		51.9397	635.59
	25.641	872.25		51.9868	636.11
	25.664	872		52.0349	636.5
	25.6873	871.88		52.0808	636.98
	25.7107	871.62		52.1276	637.45
	25.7324	871.59		52.1758	637.82
	25.7545	871.63		52.2222	638.31
	25.7783	871.48		52.2682	638.71
	25.8023	871.52		52.3146	639.05
	25.8262	871.6		52.3589	639.28
	25.8506	871.48		52.4034	639.51
	25.8734	871.53		52.451	639.65
	25.8957	871.51		52.4997	639.26
	25.9192	871.47		52.5476	639.05
	25.9426	871.45		52.5958	638.86
	25.9659	871.45		52.6408	638.6
	25.9902	871.51		52.6848	638.56
	26.014	871.46		52.7316	638.55
	26.0369	871.62		52.7789	638.69
	26.0607	871.64		52.8245	638.92
	26.0844	871.61		52.8721	639.08
	26.1075	871.71		52.92	639.32
	26.1309	871.68		52.9665	639.56
	26.1538	871.66		53.0144	639.83
	26.1758	871.71		53.0628	640.01
	26.1988	871.63		53.1087	640.21
	26.2231	871.35		53.1546	640.45
	26.2468	870.78		53.2008	640.57
	26.2706	870.44		53.2451	640.86
	26.2941	870.19		53.2913	641.2
	26.3162	870.09		53.3403	641.37
	26.3389	870.13		53.3873	641.62
	26.3627	869.98		53.4341	636.72
	26.3858	870.01		53.4814	627.38
	26.409	870.08		53.527	622.66
	26.4331	870		53.5724	621.65
	26.4568	870.07		53.62	621.9
	26.4803	870.09		53.6656	622.15
	26.5045	870.08		53.7104	622.02
	26.5279	869.75		53.7586	621.69
	26.5506	869.33		53.8059	621.5
	26.5738	869.08		53.8521	621.66
	26.5964	868.98		53.9	621.69
	26.6185	869.03		53.9473	621.77
	26.6424	868.96		53.993	622.02
	26.6666	868.9		54.0397	622.23
	26.6902	868.98		54.0868	622.51
	26.7138	868.85		54.1324	622.86
	26.7371	868.75		54.1803	623.22
	26.7595	868.87		54.2284	623.57
	26.7828	868.73		54.2744	623.9
	26.8066	868.64		54.3206	624.32
	26.829	868.7		54.3679	624.6
	26.8521	868.8		54.4138	625.01
	26.8764	868.77		54.4603	625.44
	26.9	868.85		54.5073	625.7
	26.9238	869.06		54.5518	626.13
	26.948	868.97		54.5975	626.51
	26.971	869.04		54.6465	626.83
	26.9938	869.18		54.6946	627.34
	27.0171	869.05		54.742	627.77
	27.0395	869.15		54.7896	628.18
	27.0621	869.22		54.8349	628.55
	--			54.8794	628.95
	--			54.9265	629.36
	--			54.9727	629.67
	--			55.0178	630.18
	--			55.0656	630.53
	--			55.1132	630.94
	--			55.1594	631.44
	--			55.2068	631.83
	--			55.2541	632.26
	--			55.3	632.74
	--			55.3468	633.07
	--			55.3932	633.38
	--			55.4378	633.57
	--			55.484	633.92
	--			55.533	634.23
	--			55.5808	634.61
	--			55.6282	635.04
	--			55.6755	635.32
	--			55.7208	635.73
	--			55.7668	636.14
	--			55.8144	636.39
	--			55.8603	636.91
	--			55.9056	637.11
	--			55.953	637.35
	--			55.9992	637.49
	--			56.0456	637.69
	--			56.0946	637.87
	--			56.1422	638.02
	--			56.1873	638.22
	--			56.2332	638.44
	--			56.2783	638.62
	--			56.3231	639.01
	--			56.3713	639.23
	--			56.4208	639.54
	--			56.4682	639.8
	--			56.5149	640.01
	--			56.5617	639.7
	--			56.607	639.06
	--			56.6546	638.78
	--			56.7025	638.67
	--			56.7473	638.7
	--			56.7927	638.94
	--			56.8403	638.97
	--			56.8865	639.24
	--			56.9338	639.55
	--			56.9828	639.72
	--			57.029	639.97
	--			57.0738	640.05
	--			57.1194	640.56
	--			57.1642	640.44
	--			57.2102	640.91
	--			57.2594	641.28
	--			57.3079	641.69
	--			57.3544	642.01
	--			57.4011	642.38
	--			57.4473	642.54
	--			57.4932	643.06
	--			57.5408	643.2
	--			57.5876	643.51
	--			57.6318	643.41
	--			57.6775	643.68
	--			57.7256	643.95
	--			57.7732	644.47
	--			57.8214	644.86
	--			57.8693	645.34
	--			57.9144	645.68
	--			57.9594	646.19
	--			58.0054	646.44
	--			58.0504	647.02
	--			58.0978	647.46
	--			58.1479	648.02
	--			58.1955	648.5
	--			58.2411	648.91
	--			58.2865	649.29
	--			58.3313	649.78
	--			58.3772	650.2
	--			58.4256	650.74
	--			58.4724	651.17
	--			58.5166	651.59
	--			58.564	651.11
	--			58.6124	647.74
	--			58.6603	645.5
	--			58.7087	644.82
	--			58.7549	644.89
	--			58.7986	645.29
	--			58.8445	645.66
	--			58.8921	646
	--			58.9386	646.47
	--			58.9868	646.92
	--			59.0355	647.41
	--			59.0814	647.83
	--			59.1279	648.34
	--			59.1755	648.62
	--			59.2217	649.04
	--			59.2676	649.5
	--			59.3144	649.8
	--			59.3592	650.21
	--			59.4045	650.76
	--			59.453	651.23
	--			59.5008	651.83
	29.4189	869.61		59.5476	652.34
	29.4423	869.7		59.5949	652.83
	29.4654	869.76		59.6408	653.25
	29.4896	869.68		59.6854	653.67
	29.5133	869.81		59.7318	654.18
	29.5362	869.9		59.7786	654.7
	29.5602	869.86		59.7923	654.87
	29.5841	869.82
	29.6073	869.87
	29.6309	869.9
	29.6537	869.75
	29.6755	869.93
	29.6986	869.96
	29.7228	869.96
	29.7466	870.1
	29.7703	870.18
	29.7941	870.2
	29.8165	870.26
	29.8392	870.37
	29.8627	870.37
	29.8857	870.41
	29.9089	870.58
	29.9333	870.55
	29.9566	870.6
	29.9799	870.75
	30.0041	870.72
	30.0276	870.83
	30.0504	870.92
	30.0735	870.93
	30.0962	871.01
	30.1185	871.08
	30.1423	871.17
	30.1666	871.18
	30.1899	871.31
	30.2134	871.43
	30.2368	871.4
	30.2593	871.58
	30.2826	871.63
	30.3062	871.62
	30.3288	871.7
	30.352	871.57
	30.3764	871.5
	30.3999	871.53
	30.4234	871.56
	30.4476	871.55
	30.4707	871.58
	30.4934	871.69
	30.5166	871.64
	30.5392	871.67
	30.5619	871.84
	30.5861	871.79
	30.6099	871.85
	30.633	871.95
	30.6568	871.93
	30.6799	872
	30.7026	872.06
	30.7262	872.09
	30.7496	871.98
	30.772	871.89
	30.7955	871.86
	30.8199	871.74
	30.8437	871.81
	30.8678	871.8
	30.8914	871.7
	30.9138	871.83
	30.9366	871.81
	30.9602	871.78
	30.9828	871.91
	31.0058	871.94
	31.0299	871.94
	31.0531	871.98
	31.0764	872.08
	31.1004	872.08
	31.1235	872.11
	31.1462	872.27
	31.1696	872.22
	31.1923	872.31
	31.215	872.45
	31.2393	872.45
	31.264	872.51
	31.2878	872.65
	31.3117	872.7
	31.3348	872.54
	31.3572	872.55
	31.3803	872.59
	31.4038	872.43
	31.4264	872.35
	31.4495	872.24
	31.4734	872.06
	31.4964	872.15
	31.5202	872.17
	31.5445	872.01
	31.5673	872.05
	31.5899	872.07
	31.613	872.02
	31.6352	872.06
	31.6582	872.14
	31.6831	872.14
	31.7075	872.19
	31.7311	872.26
	31.7547	872.3
	31.7773	872.38
	31.8	872.47
	31.8238	872.41
	31.8469	872.42
	31.8692	872.49
	31.8926	872.51
	31.9162	872.43
	31.9396	872.6
	31.9637	872.42
	31.9876	872.22
	32.0104	872.31
	32.0331	872.27
	32.0561	872.01
	32.0785	872.24
	32.1021	872.23
	32.1271	871.89
	32.1507	870.9
	32.174	870.25
	32.1975	869.9
	32.2203	869.79
	32.2437	869.71
	32.2675	869.59
	32.2899	869.39
	32.3121	869.44
	32.3358	869.36
	32.3595	869.19
	32.3831	869.09
	32.4075	868.95
	32.4307	868.74
	32.4528	868.74
	32.4757	868.65
	32.4988	868.54
	32.5216	868.54
	32.5458	868.51
	32.5702	868.37
	32.5935	868.32
	32.6171	868.32
	32.6409	868.22
	32.6641	868.26
	32.6875	868.16
	32.7107	868.01
	32.7324	868.06
	32.7547	867.98
	32.7788	867.88
	32.8028	867.92
	32.8269	867.97
	32.851	867.95
	32.8737	867.91
	32.8958	867.89
	32.9192	867.71
	32.9424	867.01
	32.9655	866.01
	32.9897	865.32
	33.0138	865.07
	33.0368	865.13
	33.0606	865.08
	33.0845	865.12
	33.1075	865.15
	33.1307	865.18
	33.1535	865.23
	33.1754	865.29
	33.1985	865.32
	33.223	865.31
	33.2469	865.4
	33.2707	865.54
	33.2944	865.5
	33.3165	865.65
	33.339	865.78
	33.3628	865.8
	33.3859	865.93
	33.409	865.96
	33.4333	865.97
	33.4568	866.06
	33.4803	866.19
	33.5045	866.28
	33.528	866.36
	33.5509	866.59
	33.5741	866.61
	33.5965	866.71
	33.6186	867.03
	33.6426	867.1
	33.6669	867.24
	33.6903	867.41
	33.7138	867.48
	33.7369	867.58
	33.7593	867.65
	33.7826	867.76
	33.8064	867.79
	33.8293	867.88
	33.8527	868.17
	33.8768	868.22
	33.9002	868.4
	33.9238	868.58
	33.948	868.61
	33.9709	868.75
	33.9935	868.87
	34.0169	868.92
	34.0395	869.01
	34.0621	869.09
	34.0862	869.12
	34.11	869.08
	34.133	869.11
	34.1566	869.05
	34.18	869.06
	34.2027	869.22
	34.2262	869.26
	34.2493	869.3
	34.2717	869.44
	34.2954	869.44
	34.3197	869.53
	34.3435	869.63
	34.3676	869.76
	34.3914	869.84
	34.414	869.95
	34.4366	870.08
	34.46	870.04
	34.4826	870.16
	34.5057	870.29
	34.5297	870.24
	34.5531	870.35
	34.5762	870.4
	34.6002	870.44
	34.6238	870.52
	34.6468	870.58
	34.6702	870.58
	34.6926	870.54
	34.7148	870.59
	34.739	870.66
	34.7637	870.66
	34.7872	870.83
	34.811	870.85
	34.8342	870.89
	34.8566	871.02
	34.88	871.05
	34.9035	871.16
	34.9261	871.26
	34.9492	871.37
	34.9731	871.42
	34.9962	871.58
	35.0199	871.73
	35.0441	871.66
	35.0671	871.69
	35.0897	871.79
	35.1127	871.74
	35.135	871.94
	35.1582	872.06
	35.183	872.1
	35.2072	872.2
	35.2309	872.22
	35.2547	872.3
	35.2776	872.34
	35.3002	872.45
	35.3237	872.52
	35.3468	872.53
	35.369	872.68
	35.3926	872.73
	35.4162	872.79
	35.4396	872.98
	35.4637	873.03
	35.4876	873.15
	35.5102	873.28
	35.5326	873.35
	35.5557	873.4
	35.5783	873.47
	35.6021	873.62
	35.6271	873.59
	35.6507	873.68
	35.674	873.85
	35.6976	873.78
	35.7206	873.9
	35.7437	873.97
	35.7675	873.89
	35.79	873.99
	35.8121	873.99
	35.8358	874.02
	35.8595	874.1
	35.8831	874.17
	35.9073	874.22
	35.9307	874.22
	35.9528	874.34
	35.9758	874.34
	35.9989	874.36
	36.0219	874.55
	36.0459	874.49
	36.0704	874.16
	36.0935	873.96
	36.1168	873.83
	36.1406	873.77
	36.1638	873.77
	36.1872	873.83
	36.2107	873.79
	36.2326	873.81
	36.2548	873.86
	36.2788	873.8
	36.3028	873.91
	36.3266	874.02
	36.3507	873.95
	36.3733	874.08
	36.3955	874.14
	36.4189	874.15
	36.4421	874.25
	36.4654	874.41
	36.4896	874.43
	36.5135	874.4
	36.5365	874.57
	36.5603	874.62
	36.5841	874.61
	36.6071	874.92
	36.6304	874.88
	36.6535	874.94
	36.6757	875.1
	36.6988	875.12
	36.723	875.11
	36.7468	875.17
	36.7704	875.33
	36.7941	875.36
	36.8165	875.4
	36.8392	875.57
	36.8628	875.54
	36.8862	875.63
	36.9095	875.83
	36.9337	875.83
	36.9571	875.96
	36.9804	876.06
	37.0045	876.09
	37.028	876.13
	37.0509	876.14
	37.0738	876.13
	37.0964	876.08
	37.1185	876.14
	37.1424	876.14
	37.1666	876.08
	37.1902	876.17
	37.2137	876.1
	37.2368	876.05
	37.2592	876.17
	37.2827	876.14
	37.3066	876.13
	37.3292	876.2
	37.3523	876.24
	37.3764	876.27
	37.3997	876.33
	37.4235	876.46
	37.4479	876.4
	37.4709	876.5
	37.4934	876.57
	37.5165	876.52
	37.5392	876.59
	37.562	876.67
	37.5862	876.66
	37.6102	876.75
	37.6334	876.81
	37.6571	876.89
	37.6802	876.9
	37.7028	876.99
	37.7262	877.08
	37.7493	877.09
	37.7717	877.17
	37.7952	877.17
	37.8197	877.1
	37.8437	877.2
	37.8678	877.2
	37.8914	877.17
	37.9137	877.22
	37.9364	877.24
	37.96	877.24
	37.9827	877.3
	38.0057	877.35
	38.0296	877.28
	38.0528	877.41
	38.0762	877.5
	38.1003	877.31
	38.1234	877.34
	38.1461	877.38
	38.1696	877.25
	38.1923	877.28
	38.2148	877.34
	38.239	877.39
	38.2637	877.41
	38.2876	877.48
	38.3114	877.51
	38.3345	877.42
	38.3568	877.45
	38.38	877.28
	38.4035	876.94
	38.4262	876.88
	38.4495	876.75
	38.4734	876.64
	38.4964	876.63
	38.5199	876.59
	38.544	876.53
	38.5669	876.49
	38.5897	876.46
	38.6128	876.37
	38.6351	876.37
	38.6581	876.45
	38.683	876.38
	38.7073	876.43
	38.7309	876.46
	38.7545	876.35
	38.7773	876.4
	38.8002	876.43
	38.8238	876.38
	38.8468	876.38
	38.8689	876.42
	38.8923	876.42
	38.9162	876.26
	38.9395	876.22
	38.9635	876.13
	38.9875	875.94
	39.0102	875.98
	39.033	875.93
	39.0559	875.81
	39.0783	875.84
	39.102	875.81
	39.1269	875.72
	39.1506	875.73
	39.1738	875.77
	39.1973	875.71
	39.2203	875.67
	39.2437	875.74
	39.2673	875.62
	39.2897	875.64
	39.3121	875.7
	39.3358	875.65
	39.3596	875.7
	39.3833	875.76
	39.4075	875.71
	39.4307	875.72
	39.4527	875.7
	39.4757	875.76
	39.4988	875.72
	39.5216	875.78
	39.5458	875.81
	39.5704	875.74
	39.5937	875.79
	39.6171	875.82
	39.6409	875.8
	39.664	875.89
	39.6872	875.86
	39.7106	875.85
	39.7326	875.59
	39.7551	875.28
	39.7792	875.06
	39.803	874.91
	39.8268	874.9
	39.851	874.76
	39.8737	874.71
	39.8959	874.62
	39.9192	874.32
	39.9424	874.21
	39.9655	874.19
	39.9897	873.96
	40.0135	873.99
	40.0365	873.95
	40.0604	873.91
	40.0842	873.7
	40.1073	873.5
	40.1304	873.31
	40.1533	873.08
	40.1754	873.04
	40.1986	872.95
	40.2231	872.82
	40.2468	872.85
	40.2704	872.75
	40.2941	872.68
	40.3165	872.64
	40.3393	872.58
	40.363	872.5
	40.3859	872.4
	40.4092	872.44
	40.4334	872.32
	40.4569	872.26
	40.4803	872.28
	40.5044	872.13
	40.5279	872.13
	40.5507	872.19
	40.574	872.07
	40.5964	872.06
	40.6185	872.01
	40.6423	871.98
	40.6668	871.9
	40.6902	871.89
	40.7137	871.86
	40.7371	871.65
	40.7596	871.56
	40.7827	871.43
	40.8064	871.19
	40.829	871.19
	40.8521	871.12
	40.8764	871.03
	40.8999	871.08
	40.9238	871.05
	40.9482	871
	40.971	871
	40.9937	871.07
	41.0168	871.02
	41.0392	871
	41.062	871.09
	41.0861	871.02
	41.1102	871
	41.1334	871.08
	41.1569	870.99
	41.18	870.95
	41.2026	870.98
	41.2261	870.93
	41.2493	870.91
	41.2716	870.97
	41.2952	871.05
	41.3199	871.04
	41.3438	871.1
	41.3679	871.13
	41.3916	871.01
	41.4138	871.02
	41.4365	870.96
	41.46	870.82
	41.4827	870.82
	41.5057	870.77
	41.5297	870.69
	41.553	870.75
	41.5762	870.79
	41.6003	870.78
	41.6234	870.82
	41.6462	870.9
	41.6696	870.87
	41.6923	870.92
	41.7147	871.04
	41.7389	871.08
	41.7635	871.18
	41.7875	871.32
	41.8113	871.36
	41.8344	871.44
	41.8568	871.52
	41.88	871.56
	41.9035	871.6
	41.9261	871.67
	41.9492	871.75
	41.9731	871.72
	41.9964	871.85
	42.02	871.96
	42.0442	871.94
	42.0671	872.08
	42.0897	872.16
	42.1128	872.14
	42.1352	872.28
	42.1581	872.43
	42.1827	872.49
	42.2071	872.55
	42.2306	872.61
	42.2544	872.57
	42.2773	872.61
	42.3002	872.72
	42.3238	872.69
	42.3469	872.69
	42.3692	872.8
	42.3924	872.8
	42.4161	872.86
	42.4395	872.95
	42.4635	872.99
	42.4875	873.02
	42.5099	873.07
	42.5326	873.13
	42.5557	873.07
	42.5782	873.14
	42.6019	873.11
	42.6269	872.9
	42.6509	872.84
	42.6742	872.66
	42.6978	872.47
	42.7206	872.43
	42.7438	872.41
	42.7676	872.33
	42.79	872.27
	42.812	872.26
	42.8357	872.21
	42.8597	872.16
	42.8833	872.24
	42.9075	872.12
	42.9306	872.06
	42.9528	872.07
	42.9757	871.95
	42.9989	871.88
	43.0219	871.84
	43.0459	871.79
	43.0703	871.74
	43.0935	871.72
	43.1169	871.74
	43.1407	871.67
	43.164	871.7
	43.1873	871.74
	43.2109	871.6
	43.2327	871.66
	43.2551	871.68
	43.279	871.6
	43.3027	871.66
	43.3266	871.67
	43.3507	871.64
	43.3738	871.61
	43.3964	871.57
	43.4196	871.57
	43.4426	871.52
	43.4654	871.6
	43.4897	871.53
	43.5138	871.49
	43.5368	871.57
	43.5604	871.47
	43.5842	871.46
	43.6073	871.51
	43.6307	871.5
	43.6535	871.54
	43.6754	871.6
	43.6983	871.73
	43.7228	871.75
	43.7468	871.85
	43.7706	871.98
	43.7942	871.93
	43.8165	872.04
	43.839	872.13
	43.8626	872.13
	43.8858	872.29
	43.9092	872.37
	43.9334	872.39
	43.9568	872.5
	43.9802	872.59
	44.0044	872.71
	44.0279	872.76
	44.0507	872.89
	44.0738	872.94
	44.0962	872.95
	44.1182	873.12
	44.1419	873.16
	44.1664	873.25
	44.19	873.33
	44.2135	873.43
	44.2369	873.47
	44.2595	873.53
	44.2827	873.61
	44.3062	873.63
	44.3289	873.71
	44.3524	873.91
	44.3769	873.91
	44.4004	874.07
	44.424	874.2
	44.448	874.22
	44.471	874.33
	44.4935	874.35
	44.5166	874.35
	44.539	874.52
	44.5619	874.58
	44.5862	874.58
	44.6102	874.59
	44.6333	874.57
	44.6568	874.56
	44.6803	874.52
	44.703	874.65
	44.7265	874.72
	44.7495	874.82
	44.7719	875.01
	44.7955	875.01
	44.8199	875.07
	44.8438	875.18
	44.8679	875.29
	44.8916	875.42
	44.914	875.58
	44.9366	875.74
	44.96	875.74
	44.9826	875.87
	45.0057	876
	45.0297	876.01
	45.0533	876.22
	45.0766	876.26
	45.1006	876.26
	45.1237	876.39
	45.1465	876.44
	45.1699	876.51
	45.1926	876.57
	45.215	876.7
	45.239	876.83
	45.2637	876.86
	45.2873	877.1
	45.3111	877.15
	45.3342	877.14
	45.3568	877.32
	45.3803	877.3
	45.4037	877.33
	45.4262	877.43
	45.4493	877.51
	45.473	877.54
	45.4961	877.6
	45.5197	877.73
	45.5441	877.73
	45.5671	877.84
	45.5897	877.97
	45.6127	877.89
	45.6351	878.02
	45.6581	878.07
	45.683	878.04
	45.7073	878.12
	45.7309	878.08
	45.7545	878.06
	45.7775	878.03
	45.8002	877.92
	45.8238	877.77
	45.8468	877.46
	45.8692	877.29
	45.8926	877.11
	45.9162	876.9
	45.9395	876.82
	45.9637	876.62
	45.9875	876.5
	46.01	876.49
	46.033	876.35
	46.0559	876.27
[truncated: 1,769 more rows]

## Sheet: Fig. 3f
	PEDOT:PSS			T-ECH
	300	0.19238		300	0.11102
	300	0.19238		301	0.11088
	301	0.19218		302	0.10923
	302	0.18863		303	0.10805
	303	0.18772		304	0.10685
	304	0.18822		305	0.10581
	305	0.18761		306	0.1052
	306	0.18474		307	0.10371
	307	0.17877		308	0.10267
	308	0.17724		309	0.10212
	309	0.1815		310	0.10179
	310	0.17811		311	0.10051
	311	0.17758		312	0.10024
	312	0.17603		313	0.09969
	313	0.17595		314	0.09805
	314	0.17261		315	0.09717
	315	0.16691		316	0.09548
	316	0.16532		317	0.09563
	317	0.16583		318	0.09531
	318	0.16165		319	0.09457
	319	0.16103		320	0.09396
	320	0.16163		321	0.0944
	321	0.15857		322	0.09348
	322	0.15544		323	0.09255
	323	0.15341		324	0.09191
	324	0.15204		325	0.09185
	325	0.15199		326	0.09273
	326	0.1535		327	0.09031
	327	0.15031		328	0.09055
	328	0.15131		329	0.09093
	329	0.1513		330	0.09019
	330	0.14971		331	0.08929
	331	0.1464		332	0.09006
	332	0.14567		333	0.09027
	333	0.14556		334	0.08944
	334	0.14265		335	0.08977
	335	0.1423		336	0.08951
	336	0.14497		337	0.08938
	337	0.14245		338	0.08953
	338	0.14099		339	0.08886
	339	0.13735		340	0.08863
	340	0.13797		341	0.0889
	341	0.14021		342	0.08893
	342	0.13884		343	0.0888
	343	0.1372		344	0.08836
	344	0.13694		345	0.08717
	345	0.13333		346	0.08787
	346	0.13443		347	0.08901
	347	0.13635		348	0.08796
	348	0.13368		349	0.08744
	349	0.13399		350	0.08775
	350	0.13386		351	0.08796
	351	0.13188		352	0.08786
	352	0.12961		353	0.08755
	353	0.12796		354	0.08809
	354	0.13045		355	0.08714
	355	0.12815		356	0.08762
	356	0.13143		357	0.08784
	357	0.13202		358	0.08753
	358	0.1272		359	0.08732
	359	0.12247		360	0.08643
	360	0.12196		361	0.08662
	361	0.12303		362	0.08599
	362	0.12359		363	0.0865
	363	0.12177		364	0.08794
	364	0.12346		365	0.08746
	365	0.1235		366	0.08663
	366	0.12295		367	0.08633
	367	0.12343		368	0.08599
	368	0.11942		369	0.08585
	369	0.11768		370	0.08597
	370	0.11847		371	0.08619
	371	0.11927		372	0.08647
	372	0.11838		373	0.08597
	373	0.11821		374	0.08588
	374	0.11738		375	0.08605
	375	0.11624		376	0.08559
	376	0.11405		377	0.08528
	377	0.11322		378	0.08487
	378	0.11231		379	0.08539
	379	0.1139		380	0.08577
	380	0.11433		381	0.0856
	381	0.11377		382	0.08533
	382	0.11124		383	0.08498
	383	0.108		384	0.08459
	384	0.10762		385	0.08485
	385	0.10962		386	0.08426
	386	0.10927		387	0.08447
	387	0.10948		388	0.08446
	388	0.10824		389	0.08401
	389	0.10728		390	0.0838
	390	0.10619		391	0.08347
	391	0.10445		392	0.0834
	392	0.10239		393	0.08364
	393	0.10185		394	0.08362
	394	0.10208		395	0.08373
	395	0.10288		396	0.08394
	396	0.10112		397	0.08331
	397	0.10141		398	0.08276
	398	0.1005		399	0.08237
	399	0.09844		400	0.08234
	400	0.09924		401	0.08217
	401	0.09978		402	0.08172
	402	0.09764		403	0.08234
	403	0.09875		404	0.08217
	404	0.09778		405	0.08197
	405	0.0944		406	0.08163
	406	0.09458		407	0.08113
	407	0.09444		408	0.08165
	408	0.09526		409	0.08183
	409	0.09717		410	0.08173
	410	0.0959		411	0.08178
	411	0.09455		412	0.08175
	412	0.09356		413	0.08171
	413	0.09473		414	0.08161
	414	0.09415		415	0.08151
	415	0.09185		416	0.08161
	416	0.09295		417	0.08163
	417	0.09245		418	0.08168
	418	0.09285		419	0.08175
	419	0.09172		420	0.08161
	420	0.08915		421	0.08136
	421	0.08887		422	0.08145
	422	0.08988		423	0.08131
	423	0.08939		424	0.08122
	424	0.08766		425	0.08178
	425	0.0893		426	0.08173
	426	0.09072		427	0.08181
	427	0.08982		428	0.08199
	428	0.08865		429	0.08151
	429	0.08645		430	0.0814
	430	0.08624		431	0.08183
	431	0.0881		432	0.08172
	432	0.08721		433	0.08181
	433	0.08604		434	0.08175
	434	0.0859		435	0.08229
	435	0.0866		436	0.08254
	436	0.08731		437	0.08238
	437	0.08662		438	0.08237
	438	0.08452		439	0.08241
	439	0.08516		440	0.08281
	440	0.08539		441	0.0834
	441	0.08636		442	0.08356
	442	0.08703		443	0.08364
	443	0.08643		444	0.0837
	444	0.0855		445	0.0837
	445	0.08527		446	0.08331
	446	0.08345		447	0.08336
	447	0.0836		448	0.08371
	448	0.08492		449	0.0844
	449	0.08641		450	0.08488
	450	0.08662		451	0.08469
	451	0.08479		452	0.08505
	452	0.08465		453	0.08538
	453	0.08479		454	0.08566
	454	0.08716		455	0.08613
	455	0.08674		456	0.08634
	456	0.0871		457	0.08666
	457	0.08817		458	0.0867
	458	0.08651		459	0.0868
	459	0.0862		460	0.0871
	460	0.08628		461	0.0875
	461	0.08646		462	0.08768
	462	0.08712		463	0.08807
	463	0.08742		464	0.0884
	464	0.08727		465	0.08891
	465	0.08826		466	0.08909
	466	0.0879		467	0.08941
	467	0.08671		468	0.08949
	468	0.08675		469	0.09003
	469	0.08739		470	0.09044
	470	0.08801		471	0.09088
	471	0.08784		472	0.09149
	472	0.08854		473	0.09212
	473	0.09027		474	0.09202
	474	0.08986		475	0.09198
	475	0.08867		476	0.09244
	476	0.0884		477	0.09289
	477	0.08806		478	0.0934
	478	0.08884		479	0.09398
	479	0.09032		480	0.09496
	480	0.09242		481	0.09524
	481	0.09251		482	0.09566
	482	0.09289		483	0.09596
	483	0.09152		484	0.09619
	484	0.09173		485	0.0965
	485	0.09083		486	0.09731
	486	0.09237		487	0.09817
	487	0.09419		488	0.09867
	488	0.09503		489	0.09918
	489	0.09644		490	0.09976
	490	0.09647		491	0.0998
	491	0.09576		492	0.10029
	492	0.09541		493	0.10076
	493	0.0964		494	0.10133
	494	0.09727		495	0.10191
	495	0.09839		496	0.10272
	496	0.10012		497	0.10327
	497	0.1004		498	0.10374
	498	0.09988		499	0.10446
	499	0.09961		500	0.10421
	500	0.09783		501	0.10492
	501	0.10013		502	0.10587
	502	0.10206		503	0.10652
	503	0.10256		504	0.10717
	504	0.10497		505	0.1076
	505	0.10441		506	0.10788
	506	0.10439		507	0.10838
	507	0.10332		508	0.10924
	508	0.10402		509	0.10967
	509	0.10501		510	0.11049
	510	0.10514		511	0.11126
	511	0.10793		512	0.11204
	512	0.10873		513	0.11241
	513	0.10826		514	0.11259
	514	0.1081		515	0.11307
	515	0.1089		516	0.11365
	516	0.10921		517	0.11472
	517	0.11065		518	0.11548
	518	0.11117		519	0.11609
	519	0.11261		520	0.11657
	520	0.11296		521	0.11726
	521	0.1137		522	0.11782
	522	0.11465		523	0.11827
	523	0.11395		524	0.11914
	524	0.11434		525	0.1196
	525	0.11522		526	0.12065
	526	0.11729		527	0.1213
	527	0.11891		528	0.12226
	528	0.11992		529	0.1224
	529	0.11953		530	0.12291
	530	0.11867		531	0.12332
	531	0.11827		532	0.1242
	532	0.11909		533	0.12482
	533	0.11909		534	0.12569
	534	0.12068		535	0.12667
	535	0.12289		536	0.12732
	536	0.12445		537	0.12789
	537	0.12599		538	0.12839
	538	0.12545		539	0.1287
	539	0.12476		540	0.12956
	540	0.12575		541	0.13032
	541	0.1266		542	0.13119
	542	0.12854		543	0.13203
	543	0.12982		544	0.13269
	544	0.13053		545	0.13318
	545	0.13041		546	0.13376
	546	0.13021		547	0.13422
	547	0.13002		548	0.13497
	548	0.13128		549	0.13582
	549	0.13295		550	0.13659
	550	0.13424		551	0.1373
	551	0.13567		552	0.13777
	552	0.13627		553	0.13856
	553	0.13646		554	0.13936
	554	0.13811		555	0.13984
	555	0.13785		556	0.14067
	556	0.13907		557	0.14138
	557	0.13982		558	0.14211
	558	0.14119		559	0.14284
	559	0.14219		560	0.14349
	560	0.14274		561	0.1443
	561	0.14369		562	0.14477
	562	0.14362		563	0.14523
	563	0.14326		564	0.14619
	564	0.14377		565	0.1469
	565	0.14468		566	0.14768
	566	0.14666		567	0.14837
	567	0.1481		568	0.14915
	568	0.14977		569	0.14972
	569	0.15077		570	0.15024
	570	0.15059		571	0.15087
	571	0.14851		572	0.1514
	572	0.14858		573	0.15221
	573	0.1511		574	0.15321
	574	0.15326		575	0.15405
	575	0.15459		576	0.15469
	576	0.15593		577	0.15568
	577	0.15742		578	0.15582
	578	0.15684		579	0.15639
	579	0.1567		580	0.15711
	580	0.15747		581	0.15774
	581	0.15834		582	0.15873
	582	0.16037		583	0.15965
	583	0.16174		584	0.16012
	584	0.16203		585	0.16092
	585	0.16291		586	0.16142
	586	0.16337		587	0.16201
	587	0.16348		588	0.16256
	588	0.16371		589	0.16338
	589	0.16532		590	0.16449
	590	0.16654		591	0.16532
	591	0.16777		592	0.16575
	592	0.16877		593	0.16646
	593	0.17044		594	0.16716
	594	0.17166		595	0.16756
	595	0.17177		596	0.16821
	596	0.17112		597	0.16904
	597	0.1715		598	0.16991
	598	0.17417		599	0.1708
	599	0.17545		600	0.17174
	600	0.17705		601	0.17247
	601	0.17827		602	0.17277
	602	0.17705		603	0.17327
	603	0.17763		604	0.17414
	604	0.18016		605	0.17453
	605	0.18033		606	0.1752
	606	0.1808		607	0.17602
	607	0.18132		608	0.17693
	608	0.18331		609	0.17763
	609	0.18487		610	0.17809
	610	0.18539		611	0.17856
	611	0.18517		612	0.17931
	612	0.18475		613	0.18016
	613	0.18681		614	0.18107
	614	0.18935		615	0.18167
	615	0.18914		616	0.18217
	616	0.1902		617	0.1832
	617	0.19278		618	0.18365
	618	0.19355		619	0.1839
	619	0.19142		620	0.18442
	620	0.19089		621	0.18543
	621	0.19564		622	0.18597
	622	0.19501		623	0.18667
	623	0.1957		624	0.1872
	624	0.19665		625	0.18757
	625	0.19611		626	0.18809
	626	0.19698		627	0.18925
	627	0.19838		628	0.18988
	628	0.19934		629	0.19079
	629	0.20166		630	0.19115
	630	0.20282		631	0.19197
	631	0.20443		632	0.19258
	632	0.20441		633	0.19294
	633	0.20439		634	0.1936
	634	0.20481		635	0.19408
	635	0.20671		636	0.19492
	636	0.20825		637	0.19592
	637	0.21009		638	0.19629
	638	0.20996		639	0.19692
	639	0.21111		640	0.19748
	640	0.21072		641	0.19833
	641	0.21168		642	0.19898
	642	0.21183		643	0.19917
	643	0.21155		644	0.19999
	644	0.2139		645	0.2009
	645	0.21618		646	0.20139
	646	0.216		647	0.20191
	647	0.21854		648	0.20221
	648	0.21773		649	0.20284
	649	0.21773		650	0.20365
	650	0.21947		651	0.20409
	651	0.21948		652	0.20456
	652	0.21996		653	0.2055
	653	0.22144		654	0.2063
	654	0.22271		655	0.2066
	655	0.22424		656	0.20687
	656	0.22517		657	0.20746
	657	0.22577		658	0.20793
	658	0.22518		659	0.20839
	659	0.22592		660	0.20928
	660	0.22722		661	0.20991
	661	0.22869		662	0.21055
	662	0.23042		663	0.21113
	663	0.23132		664	0.21173
	664	0.2324		665	0.21204
	665	0.23361		666	0.21257
	666	0.23207		667	0.21321
	667	0.23244		668	0.21427
	668	0.23481		669	0.21461
	669	0.23595		670	0.21519
	670	0.23561		671	0.21543
	671	0.23721		672	0.21604
	672	0.23872		673	0.21673
	673	0.23921		674	0.21702
	674	0.23937		675	0.21725
	675	0.23949		676	0.21769
	676	0.24014		677	0.21862
	677	0.24239		678	0.21959
	678	0.2444		679	0.22013
	679	0.24484		680	0.22102
	680	0.24576		681	0.22186
	681	0.24652		682	0.2219
	682	0.24652		683	0.222
	683	0.2457		684	0.2228
	684	0.24759		685	0.223
	685	0.24906		686	0.2232
	686	0.24993		687	0.2234
	687	0.25089		688	0.22373
	688	0.25053		689	0.22366
	689	0.25054		690	0.22365
	690	0.25117		691	0.2243
	691	0.25123		692	0.22489
	692	0.25246		693	0.22545
	693	0.25301		694	0.22648
	694	0.25577		695	0.22732
	695	0.25795		696	0.22734
	696	0.25698		697	0.22754
	697	0.25678		698	0.22803
	698	0.25749		699	0.2283
	699	0.25757		700	0.2289
	700	0.25908		701	0.22967
	701	0.26036		702	0.23052
	702	0.26353		703	0.23079
	703	0.26294		704	0.23098
	704	0.26317		705	0.23123
	705	0.26244		706	0.23196
	706	0.26459		707	0.23236
	707	0.2647		708	0.23295
	708	0.26559		709	0.23358
	709	0.26667		710	0.23395
	710	0.26861		711	0.23434
	711	0.26959		712	0.23469
	712	0.26997		713	0.23509
	713	0.27065		714	0.23565
	714	0.26958		715	0.2358
	715	0.26947		716	0.23625
	716	0.27063		717	0.23715
	717	0.27157		718	0.23755
	718	0.27429		719	0.23758
	719	0.27296		720	0.23781
	720	0.27177		721	0.23869
	721	0.27379		722	0.23907
	722	0.275		723	0.23939
	723	0.27624		724	0.23998
	724	0.27602		725	0.24056
	725	0.27676		726	0.24069
	726	0.27843		727	0.2405
	727	0.27704		728	0.24102
	728	0.27808		729	0.24173
	729	0.28025		730	0.24228
	730	0.28084		731	0.24201
	731	0.27941		732	0.24261
	732	0.28015		733	0.24347
	733	0.28137		734	0.24442
	734	0.283		735	0.24501
	735	0.2854		736	0.24467
	736	0.28431		737	0.2446
	737	0.28426		738	0.24527
	738	0.2853		739	0.24516
	739	0.28491		740	0.2461
	740	0.28581		741	0.24672
	741	0.28981		742	0.24702
	742	0.28766		743	0.24775
	743	0.29052		744	0.24798
	744	0.29136		745	0.24806
	745	0.29043		746	0.24906
	746	0.29416		747	0.24896
	747	0.29292		748	0.24944
	748	0.29209		749	0.24989
	749	0.29314		750	0.25004
	750	0.29201		751	0.24997
	751	0.29092		752	0.25021
	752	0.29182		753	0.2507
	753	0.2932		754	0.25114
	754	0.29409		755	0.25177
	755	0.29647		756	0.25227
	756	0.29806		757	0.25285
	757	0.29877		758	0.25329
	758	0.29903		759	0.25332
	759	0.29833		760	0.25335
	760	0.29874		761	0.25374
	761	0.30116		762	0.25407
	762	0.30132		763	0.25406
	763	0.30096		764	0.25455
	764	0.30148		765	0.25528
	765	0.30395		766	0.25539
	766	0.30265		767	0.25609
	767	0.30372		768	0.25625
	768	0.3044		769	0.25618
	769	0.30176		770	0.2567
	770	0.30206		771	0.25691
	771	0.30222		772	0.25778
	772	0.3062		773	0.25844
	773	0.30939		774	0.2584
	774	0.30841		775	0.25846
	775	0.3072		776	0.25869
	776	0.30625		777	0.25858
	777	0.3076		778	0.25932
	778	0.3092		779	0.26026
	779	0.30943		780	0.26036
	780	0.31002		781	0.26061
	781	0.31131		782	0.26041
	782	0.31146		783	0.26122
	783	0.31313		784	0.26137
	784	0.31057		785	0.26165
	785	0.31015		786	0.26224
	786	0.31158		787	0.26283
	787	0.31235		788	0.26299
	788	0.31476		789	0.26336
	789	0.31497		790	0.26338
	790	0.31533		791	0.2632
	791	0.31374		792	0.26312
	792	0.31363		793	0.26394
	793	0.31555		794	0.26491
	794	0.3176		795	0.26509
	795	0.31855		796	0.26623
	796	0.32113		797	0.26656
	797	0.31914		798	0.2666
	798	0.31747		799	0.26629
	799	0.31826		800	0.26645
	800	0.32029		801	0.26683
	801	0.32044		802	0.26725
	802	0.31849		803	0.26816
	803	0.32086		804	0.26839
	804	0.32388		805	0.26783
	805	0.32334		806	0.26795
	806	0.32256		807	0.26907
	807	0.32376		808	0.26916
	808	0.32264		809	0.26957
	809	0.32115		810	0.26977
	810	0.32161		811	0.27079
	811	0.32641		812	0.27099
	812	0.32921		813	0.27094
	813	0.32889		814	0.27073
	814	0.32713		815	0.27118
	815	0.32558		816	0.2712
	816	0.32583		817	0.27127
	817	0.32489		818	0.27214
	818	0.32465		819	0.27312
	819	0.32835		820	0.27332
	820	0.32913		821	0.27373
	821	0.32972		822	0.27361
	822	0.32995		823	0.27412
	823	0.33072		824	0.27453
	824	0.32875		825	0.27409
	825	0.32897		826	0.27411
	826	0.329		827	0.27527
	827	0.33118		828	0.27602
	828	0.33432		829	0.27638
	829	0.33241		830	0.27601
	830	0.33113		831	0.27632
	831	0.33022		832	0.27656
	832	0.33207		833	0.27669
	833	0.33245		834	0.27694
	834	0.33381		835	0.27748
	835	0.33591		836	0.2785
	836	0.33443		837	0.27899
	837	0.33547		838	0.2794
	838	0.33813		839	0.2795
	839	0.33789		840	0.27919
	840	0.33682		841	0.27935
	841	0.33661		842	0.27927
	842	0.33643		843	0.28033
	843	0.33639		844	0.28128
	844	0.33779		845	0.28215
	845	0.3405		846	0.28188
	846	0.34061		847	0.2827
	847	0.34196		848	0.28199
	848	0.3393		849	0.28179
	849	0.33901		850	0.28285
	850	0.34089		851	0.28032
	851	0.33863		852	0.28052
	852	0.33918		853	0.28068
	853	0.33887		854	0.28127
	854	0.33919		855	0.2817
	855	0.34031		856	0.28193
	856	0.34034		857	0.28211
	857	0.34052		858	0.28241
	858	0.34098		859	0.28265
	859	0.33957		860	0.28302
	860	0.34135		861	0.28385
	861	0.34315		862	0.28409
	862	0.3417		863	0.28457
	863	0.34203		864	0.28508
	864	0.34573		865	0.28473
	865	0.3426		866	0.28484
	866	0.34286		867	0.28491
	867	0.34279		868	0.28597
	868	0.34489		869	0.28673
	869	0.34641		870	0.2869
	870	0.34748		871	0.28698
	871	0.34618		872	0.28679
	872	0.34506		873	0.28733
	873	0.34441		874	0.28754
	874	0.34643		875	0.28773
	875	0.34619		876	0.28828
	876	0.3471		877	0.28893
	877	0.34672		878	0.2894
	878	0.34819		879	0.2897
	879	0.34875		880	0.28991
	880	0.34733		881	0.29053
	881	0.34751		882	0.29054
	882	0.34915		883	0.29059
	883	0.34704		884	0.29118
	884	0.34808		885	0.29162
	885	0.34989		886	0.29224
	886	0.34973		887	0.29256
	887	0.35065		888	0.29283
	888	0.35205		889	0.29342
	889	0.35247		890	0.29351
	890	0.35121		891	0.29369
	891	0.35072		892	0.29418
	892	0.3513		893	0.29456
	893	0.35221		894	0.295
	894	0.35342		895	0.29539
	895	0.35381		896	0.29607
	896	0.35426		897	0.29601
	897	0.35306		898	0.29603
	898	0.35267		899	0.29641
	899	0.35274		900	0.2968
	900	0.35308		901	0.29732
	901	0.35489		902	0.29768
	902	0.35554		903	0.29815
	903	0.3548		904	0.29876
	904	0.35616		905	0.29904
	905	0.35554		906	0.29913
	906	0.35452		907	0.2995
	907	0.35554		908	0.29995
	908	0.3564		909	0.3005
	909	0.35686		910	0.30113
	910	0.35744		911	0.30149
	911	0.35855		912	0.30144
	912	0.35836		913	0.30175
	913	0.35807		914	0.30214
	914	0.35738		915	0.30269
	915	0.35784		916	0.30334
	916	0.35917		917	0.30386
	917	0.36078		918	0.30447
	918	0.36174		919	0.30473
	919	0.36159		920	0.30499
	920	0.36126		921	0.30546
	921	0.36151		922	0.30575
	922	0.36166		923	0.30621
	923	0.3615		924	0.30647
	924	0.36087		925	0.3071
	925	0.36164		926	0.30771
	926	0.36271		927	0.30818
	927	0.36448		928	0.30838
	928	0.36445		929	0.30863
	929	0.36487		930	0.30904
	930	0.36332		931	0.30949
	931	0.36282		932	0.31
	932	0.36386		933	0.31044
	933	0.36467		934	0.31137
	934	0.36689		935	0.31178
	935	0.36706		936	0.31224
	936	0.36783		937	0.31241
	937	0.36771		938	0.31266
	938	0.36689		939	0.31318
	939	0.36736		940	0.31374
	940	0.36734		941	0.3144
	941	0.36793		942	0.31505
	942	0.36868		943	0.3155
	943	0.3698		944	0.31594
	944	0.37064		945	0.31621
	945	0.36989		946	0.31652
	946	0.36943		947	0.31676
	947	0.36903		948	0.31747
	948	0.36871		949	0.31826
	949	0.37002		950	0.31883
	950	0.37098		951	0.31945
	951	0.37256		952	0.31984
	952	0.37316		953	0.32023
	953	0.37267		954	0.32053
	954	0.3722		955	0.32105
	955	0.37201		956	0.32178
	956	0.37331		957	0.32223
	957	0.37323		958	0.32305
	958	0.37467		959	0.32365
	959	0.37637		960	0.32421
	960	0.37621		961	0.3247
	961	0.37623		962	0.32486
	962	0.37585		963	0.32521
	963	0.37513		964	0.32586
	964	0.37522		965	0.32663
	965	0.37736		966	0.32728
	966	0.3779		967	0.32778
	967	0.37757		968	0.32838
	968	0.37853		969	0.32868
	969	0.37902		970	0.32913
	970	0.37855		971	0.32969
	971	0.37816		972	0.33022
	972	0.37838		973	0.3311
	973	0.38019		974	0.33201
	974	0.38155		975	0.33249
	975	0.38252		976	0.3328
	976	0.38178		977	0.33316
	977	0.38089		978	0.33369
	978	0.3814		979	0.33411
	979	0.38122		980	0.33495
	980	0.38188		981	0.33584
	981	0.38359		982	0.33654
	982	0.3834		983	0.3373
	983	0.38496		984	0.33751
	984	0.38527		985	0.33805
	985	0.38571		986	0.33846
	986	0.38558		987	0.33907
	987	0.38586		988	0.33958
	988	0.38578		989	0.34034
	989	0.3866		990	0.34106
	990	0.38728		991	0.34192
	991	0.38853		992	0.34248
	992	0.38916		993	0.34305
	993	0.389		994	0.34328
	994	0.38917		995	0.34372
	995	0.38825		996	0.34435
	996	0.38855		997	0.34525
	997	0.38992		998	0.34604
	998	0.39089		999	0.3468
	999	0.39239		1000	0.34734
	1000	0.39235		1001	0.34775
	1001	0.39238		1002	0.34829
	1002	0.39281		1003	0.34886
	1003	0.39251		1004	0.34959
	1004	0.39258		1005	0.35022
	1005	0.39276		1006	0.35095
	1006	0.39375		1007	0.35168
	1007	0.39431		1008	0.35229
	1008	0.39519		1009	0.35294
	1009	0.39611		1010	0.35365
	1010	0.39724		1011	0.35429
	1011	0.39743		1012	0.35492
	1012	0.39625		1013	0.35564
	1013	0.3959		1014	0.35649
	1014	0.39738		1015	0.35731
	1015	0.39863		1016	0.35799
	1016	0.39918		1017	0.35858
	1017	0.39986		1018	0.35909
	1018	0.40026		1019	0.35962
	1019	0.39984		1020	0.36016
	1020	0.39981		1021	0.36108
	1021	0.40044		1022	0.36198
	1022	0.40084		1023	0.36291
	1023	0.40197		1024	0.36361
	1024	0.40377		1025	0.36422
	1025	0.40379		1026	0.3648
	1026	0.40422		1027	0.3653
	1027	0.40425		1028	0.36606
	1028	0.40387		1029	0.36689
	1029	0.40466		1030	0.36764
	1030	0.40491		1031	0.36832
	1031	0.40588		1032	0.36919
	1032	0.40655		1033	0.36966
	1033	0.40715		1034	0.37018
	1034	0.40702		1035	0.37071
	1035	0.40701		1036	0.37163
	1036	0.40731		1037	0.37236
	1037	0.4079		1038	0.37336
	1038	0.40965		1039	0.37423
	1039	0.41003		1040	0.37493
	1040	0.41059		1041	0.37546
	1041	0.41096		1042	0.37605
	1042	0.41191		1043	0.37661
	1043	0.41209		1044	0.37726
	1044	0.41137		1045	0.37814
	1045	0.41168		1046	0.37905
	1046	0.41251		1047	0.3799
	1047	0.41357		1048	0.38077
	1048	0.41491		1049	0.38148
	1049	0.41521		1050	0.38212
	1050	0.41553		1051	0.38268
	1051	0.41528		1052	0.38303
	1052	0.41511		1053	0.38386
	1053	0.41525		1054	0.38481
	1054	0.41579		1055	0.3859
	1055	0.41727		1056	0.38649
	1056	0.41791		1057	0.38716
	1057	0.41827		1058	0.38784
	1058	0.41851		1059	0.38833
	1059	0.41811		1060	0.38923
	1060	0.41902		1061	0.39014
	1061	0.41965		1062	0.39106
	1062	0.42017		1063	0.39195
	1063	0.42099		1064	0.39275
	1064	0.422		1065	0.39351
	1065	0.42308		1066	0.39416
	1066	0.42253		1067	0.39486
	1067	0.42333		1068	0.39561
	1068	0.42353		1069	0.39642
	1069	0.42282		1070	0.3973
	1070	0.42363		1071	0.39835
	1071	0.42493		1072	0.39911
	1072	0.42611		1073	0.39983
	1073	0.42688		1074	0.40058
	1074	0.42725		1075	0.40117
	1075	0.42695		1076	0.4021
	1076	0.4272		1077	0.40298
	1077	0.42852		1078	0.40389
	1078	0.42899		1079	0.40468
	1079	0.42876		1080	0.40563
	1080	0.42985		1081	0.40629
	1081	0.43082		1082	0.407
	1082	0.43091		1083	0.40789
	1083	0.43105		1084	0.40853
	1084	0.43133		1085	0.40967
	1085	0.43218		1086	0.41067
	1086	0.43248		1087	0.4115
	1087	0.4334		1088	0.41228
	1088	0.43414		1089	0.41327
	1089	0.43505		1090	0.41397
	1090	0.43547		1091	0.41471
	1091	0.4358		1092	0.41565
	1092	0.43645		1093	0.41641
	1093	0.43663		1094	0.41717
	1094	0.43664		1095	0.41857
	1095	0.43813		1096	0.41953
	1096	0.43956		1097	0.42031
	1097	0.4404		1098	0.42119
	1098	0.44122		1099	0.42196
	1099	0.44068		1100	0.4228
	1100	0.44027		1101	0.4239
	1101	0.44078		1102	0.42499
	1102	0.441		1103	0.42581
	1103	0.44213		1104	0.4266
	1104	0.44358		1105	0.42735
	1105	0.44438		1106	0.42803
	1106	0.4443		1107	0.42911
	1107	0.44413		1108	0.42995
	1108	0.44469		1109	0.43097
	1109	0.44504		1110	0.432
	1110	0.44562		1111	0.43307
	1111	0.44738		1112	0.43408
	1112	0.44855		1113	0.43486
	1113	0.44875		1114	0.43581
	1114	0.44892		1115	0.43661
	1115	0.44942		1116	0.43739
	1116	0.44987		1117	0.43848
	1117	0.44975		1118	0.43973
	1118	0.45048		1119	0.44071
	1119	0.45159		1120	0.44169
	1120	0.45261		1121	0.44271
	1121	0.45386		1122	0.44345
	1122	0.45394		1123	0.44438
	1123	0.45483		1124	0.44512
	1124	0.45467		1125	0.44634
	1125	0.45496		1126	0.44752
	1126	0.45561		1127	0.44877
	1127	0.45788		1128	0.44963
	1128	0.45744		1129	0.4506
	1129	0.45833		1130	0.45146
	1130	0.45843		1131	0.45234
	1131	0.45874		1132	0.45315
	1132	0.45896		1133	0.45432
	1133	0.45961		1134	0.45523
	1134	0.46061		1135	0.45649
	1135	0.46154		1136	0.45785
	1136	0.46294		1137	0.45884
	1137	0.46343		1138	0.45952
	1138	0.4641		1139	0.46038
	1139	0.46478		1140	0.46166
	1140	0.46613		1141	0.46269
	1141	0.46564		1142	0.46376
	1142	0.4654		1143	0.46505
	1143	0.46728		1144	0.46612
	1144	0.46879		1145	0.46692
	1145	0.46988		1146	0.46782
	1146	0.47011		1147	0.46882
	1147	0.46976		1148	0.46992
	1148	0.47046		1149	0.47093
	1149	0.47079		1150	0.47203
	1150	0.4705		1151	0.47294
	1151	0.47212		1152	0.47422
	1152	0.47335		1153	0.47563
	1153	0.47463		1154	0.47659
	1154	0.47524		1155	0.47727
	1155	0.47518		1156	0.47825
	1156	0.47542		1157	0.47918
	1157	0.476		1158	0.48057
	1158	0.47714		1159	0.48207
	1159	0.47866		1160	0.48298
	1160	0.47953		1161	0.48417
	1161	0.48024		1162	0.48514
	1162	0.48148		1163	0.48607
	1163	0.48229		1164	0.48712
	1164	0.48235		1165	0.48819
	1165	0.48203		1166	0.48928
	1166	0.48298		1167	0.49063
	1167	0.4841		1168	0.49168
	1168	0.48559		1169	0.49269
	1169	0.48702		1170	0.49393
	1170	0.48833		1171	0.49494
	1171	0.48809		1172	0.49563
	1172	0.48682		1173	0.49683
	1173	0.48786		1174	0.49806
	1174	0.48853		1175	0.49959
	1175	0.48992		1176	0.50097
	1176	0.49237		1177	0.50221
	1177	0.49299		1178	0.50299
	1178	0.49331		1179	0.50409
	1179	0.49368		1180	0.50521
	1180	0.49419		1181	0.50636
	1181	0.49486		1182	0.50768
	1182	0.49609		1183	0.50908
	1183	0.497		1184	0.51009
	1184	0.49751		1185	0.51145
	1185	0.49935		1186	0.51243
	1186	0.50077		1187	0.51325
	1187	0.5		1188	0.51452
	1188	0.50006		1189	0.51536
	1189	0.49986		1190	0.5169
	1190	0.50113		1191	0.51836
	1191	0.50243		1192	0.51981
	1192	0.50473		1193	0.52085
	1193	0.50636		1194	0.52198
	1194	0.50662		1195	0.52292
	1195	0.50746		1196	0.52372
	1196	0.50737		1197	0.52481
	1197	0.50702		1198	0.52597
	1198	0.50875		1199	0.52726
	1199	0.50973		1200	0.5284
	1200	0.51044		1201	0.53091
	1201	0.51068		1202	0.53194
	1202	0.51116		1203	0.53313
	1203	0.51243		1204	0.53452
	1204	0.51412		1205	0.53564
	1205	0.51535		1206	0.53682
	1206	0.51705		1207	0.53786
	1207	0.51759		1208	0.53895
	1208	0.51789		1209	0.53997
	1209	0.51789		1210	0.5412
	1210	0.51814		1211	0.54247
	1211	0.51935		1212	0.54385
	1212	0.52106		1213	0.54489
	1213	0.52289		1214	0.54598
	1214	0.52424		1215	0.54705
	1215	0.52463		1216	0.54799
	1216	0.52483		1217	0.54926
	1217	0.52457		1218	0.55028
	1218	0.52535		1219	0.55157
	1219	0.52581		1220	0.55287
	1220	0.52776		1221	0.55432
	1221	0.52942		1222	0.55561
	1222	0.53036		1223	0.55677
	1223	0.53142		1224	0.55751
	1224	0.5309		1225	0.55836
	1225	0.53114		1226	0.55949
	1226	0.5321		1227	0.56078
	1227	0.53255		1228	0.56229
	1228	0.53326		1229	0.56412
	1229	0.53543		1230	0.56491
	1230	0.53673		1231	0.56575
	1231	0.53731		1232	0.56684
	1232	0.53856		1233	0.56786
	1233	0.53851		1234	0.56867
	1234	0.53775		1235	0.57016
	1235	0.53825		1236	0.57166
	1236	0.54068		1237	0.57295
	1237	0.54192		1238	0.57417
	1238	0.54304		1239	0.57536
	1239	0.54414		1240	0.57643
	1240	0.54498		1241	0.57753
	1241	0.54584		1242	0.57845
	1242	0.54561		1243	0.57976
	1243	0.54641		1244	0.58099
	1244	0.54727		1245	0.5821
	1245	0.54913		1246	0.58366
	1246	0.55085		1247	0.58486
	1247	0.55049		1248	0.58565
	1248	0.55098		1249	0.58659
	1249	0.55156		1250	0.58797
	1250	0.55246		1251	0.58907
	1251	0.55258		1252	0.59048
	1252	0.55462		1253	0.59184
	1253	0.55726		1254	0.59293
	1254	0.55745		1255	0.59421
	1255	0.55793		1256	0.59508
	1256	0.55805		1257	0.59624
	1257	0.55882		1258	0.59729
	1258	0.56034		1259	0.59868
	1259	0.5613		1260	0.59969
	1260	0.56219		1261	0.60112
	1261	0.56413		1262	0.6026
	1262	0.56514		1263	0.60352
	1263	0.56548		1264	0.60471
	1264	0.56589		1265	0.60585
	1265	0.56654		1266	0.60677
	1266	0.56669		1267	0.60792
	1267	0.56701		1268	0.60919
	1268	0.56911		1269	0.61098
	1269	0.57122		1270	0.61224
	1270	0.57208		1271	0.61334
	1271	0.57308		1272	0.61419
	1272	0.57329		1273	0.61523
	1273	0.57378		1274	0.61632
	1274	0.57402		1275	0.61767
	1275	0.57543		1276	0.61889
	1276	0.57632		1277	0.62018
	1277	0.57785		1278	0.62173
	1278	0.58084		1279	0.62255
	1279	0.57958		1280	0.62364
	1280	0.58084		1281	0.62492
	1281	0.58136		1282	0.62581
	1282	0.58146		1283	0.62695
	1283	0.58203		1284	0.62839
	1284	0.58295		1285	0.63009
	1285	0.58533		1286	0.63108
	1286	0.58657		1287	0.63219
	1287	0.58761		1288	0.63343
	1288	0.58928		1289	0.63447
	1289	0.58896		1290	0.63559
	1290	0.58878		1291	0.63658
	1291	0.58995		1292	0.63797
	1292	0.59184		1293	0.63958
	1293	0.59244		1294	0.64055
	1294	0.593		1295	0.64184
	1295	0.59513		1296	0.64306
	1296	0.59605		1297	0.64421
	1297	0.59586		1298	0.64523
	1298	0.5971		1299	0.64642
	1299	0.59826		1300	0.64779
	1300	0.59954		1301	0.64892
	1301	0.60063		1302	0.65004
	1302	0.60139		1303	0.65134
	1303	0.60302		1304	0.6522
	1304	0.60347		1305	0.65346
	1305	0.60424		1306	0.65477
	1306	0.60463		1307	0.65569
	1307	0.60419		1308	0.65694
	1308	0.60558		1309	0.65865
	1309	0.60764		1310	0.66007
	1310	0.60919		1311	0.66108
	1311	0.60955		1312	0.66211
	1312	0.61023		1313	0.66312
	1313	0.61108		1314	0.6645
	1314	0.61154		1315	0.66534
	1315	0.6127		1316	0.66666
	1316	0.61387		1317	0.6682
	1317	0.61539		1318	0.66944
	1318	0.61728		1319	0.67065
	1319	0.61782		1320	0.67193
	1320	0.61882		1321	0.67259
	1321	0.61953		1322	0.67387
	1322	0.62004		1323	0.67489
	1323	0.61936		1324	0.67596
	1324	0.62071		1325	0.67733
	1325	0.62325		1326	0.67864
	1326	0.62352		1327	0.68024
	1327	0.62536		1328	0.6815
	1328	0.62655		1329	0.68217
	1329	0.62614		1330	0.68319
	1330	0.62607		1331	0.68458
	1331	0.62804		1332	0.68589
	1332	0.63004		1333	0.68696
	1333	0.63111		1334	0.68812
	1334	0.63193		1335	0.68983
	1335	0.63367		1336	0.69062
	1336	0.63435		1337	0.6915
	1337	0.63412		1338	0.69263
	1338	0.63377		1339	0.69394
	1339	0.63517		1340	0.69512
	1340	0.63775		1341	0.69666
	1341	0.63861		1342	0.69774
	1342	0.63944		1343	0.69938
	1343	0.64096		1344	0.70008
	1344	0.64086		1345	0.70054
	1345	0.64168		1346	0.7015
	1346	0.64335		1347	0.70319
	1347	0.6452		1348	0.70441
	1348	0.64499		1349	0.70557
	1349	0.64577		1350	0.70693
	1350	0.64862		1351	0.70796
	1351	0.65137		1352	0.70904
	1352	0.65121		1353	0.71012
	1353	0.65044		1354	0.71087
	1354	0.65047		1355	0.71198
	1355	0.65055		1356	0.71296
	1356	0.65124		1357	0.71436
	1357	0.65268		1358	0.7158
	1358	0.65533		1359	0.71722
	1359	0.65686		1360	0.71867
	1360	0.65793		1361	0.71967
	1361	0.65747		1362	0.72097
	1362	0.65824		1363	0.72219
	1363	0.65896		1364	0.72309
	1364	0.66014		1365	0.72435
	1365	0.66183		1366	0.72667
	1366	0.6649		1367	0.72745
	1367	0.66596		1368	0.72871
	1368	0.66685		1369	0.73034
	1369	0.6682		1370	0.73072
	1370	0.66725		1371	0.73213
	1371	0.66853		1372	0.73339
	1372	0.66829		1373	0.73495
	1373	0.67082		1374	0.73585
	1374	0.67279		1375	0.73702
	1375	0.67485		1376	0.73747
	1376	0.67511		1377	0.73871
	1377	0.67566		1378	0.73984
	1378	0.67594		1379	0.74082
	1379	0.67647		1380	0.74236
	1380	0.67654		1381	0.74384
	1381	0.67733		1382	0.74503
	1382	0.67841		1383	0.74618
	1383	0.68048		1384	0.74765
	1384	0.68252		1385	0.74904
	1385	0.68364		1386	0.7496
	1386	0.68465		1387	0.75064
	1387	0.68376		1388	0.75193
	1388	0.68632		1389	0.75289
	1389	0.6859		1390	0.75423
	1390	0.68618		1391	0.75545
	1391	0.6886		1392	0.75755
	1392	0.69261		1393	0.75929
	1393	0.69348		1394	0.75948
	1394	0.69173		1395	0.75976
	1395	0.69369		1396	0.76112
	1396	0.69271		1397	0.76221
	1397	0.69353		1398	0.76384
	1398	0.69632		1399	0.76555
	1399	0.69763		1400	0.76673
	1400	0.69958		1401	0.76722
	1401	0.69925		1402	0.76806
	1402	0.69976		1403	0.7691
	1403	0.70022		1404	0.77037
	1404	0.70155		1405	0.77121
	1405	0.70346		1406	0.77279
	1406	0.70583		1407	0.77435
	1407	0.70592		1408	0.77576
	1408	0.7077		1409	0.777
	1409	0.70834		1410	0.77791
	1410	0.70676		1411	0.77862
	1411	0.70731		1412	0.77911
	1412	0.70866		1413	0.78098
	1413	0.71101		1414	0.78252
	1414	0.71064		1415	0.78419
	1415	0.71375		1416	0.78509
	1416	0.71658		1417	0.78604
	1417	0.71531		1418	0.78659
	1418	0.71488		1419	0.78771
	1419	0.71585		1420	0.78883
	1420	0.71693		1421	0.79026
	1421	0.71789		1422	0.79173
	1422	0.71997		1423	0.79263
	1423	0.71996		1424	0.79356
	1424	0.72169		1425	0.79431
	1425	0.72279		1426	0.79532
	1426	0.72261		1427	0.79667
	1427	0.72387		1428	0.79786
	1428	0.72473		1429	0.79935
	1429	0.72602		1430	0.80046
	1430	0.72824		1431	0.80153
	1431	0.72908		1432	0.80274
	1432	0.73081		1433	0.80405
	1433	0.73003		1434	0.80482
	1434	0.73158		1435	0.80469
	1435	0.73099		1436	0.80576
	1436	0.73154		1437	0.80761
	1437	0.73467		1438	0.80927
	1438	0.73637		1439	0.81043
	1439	0.73715		1440	0.8118
	1440	0.7379		1441	0.81243
	1441	0.73832		1442	0.81312
	1442	0.73956		1443	0.81406
	1443	0.7391		1444	0.81559
	1444	0.73867		1445	0.81702
	1445	0.74178		1446	0.81788
	1446	0.74298		1447	0.81914
	1447	0.74451		1448	0.8203
	1448	0.74655		1449	0.82117
	1449	0.74609		1450	0.82203
	1450	0.74703		1451	0.82392
	1451	0.74775		1452	0.82414
	1452	0.74865		1453	0.82594
	1453	0.75029		1454	0.82693
	1454	0.75362		1455	0.8279
	1455	0.75237		1456	0.82893
	1456	0.75404		1457	0.82953
	1457	0.75512		1458	0.83054
	1458	0.7545		1459	0.83124
	1459	0.75401		1460	0.83306
	1460	0.75593		1461	0.83403
	1461	0.75617		1462	0.83456
	1462	0.75737		1463	0.83661
	1463	0.76031		1464	0.838
	1464	0.76199		1465	0.83816
	1465	0.76049		1466	0.83929
	1466	0.76203		1467	0.84001
	1467	0.7644		1468	0.8414
	1468	0.76501		1469	0.84343
	1469	0.76585		1470	0.84368
	1470	0.76625		1471	0.84547
	1471	0.7679		1472	0.84638
	1472	0.76873		1473	0.84705
	1473	0.77037		1474	0.84841
	1474	0.77206		1475	0.84922
	1475	0.77336		1476	0.85004
	1476	0.77305		1477	0.8514
	1477	0.77376		1478	0.85289
	1478	0.77493		1479	0.85402
	1479	0.77845		1480	0.85527
	1480	0.78068		1481	0.85619
	1481	0.78		1482	0.85744
	1482	0.77761		1483	0.85805
	1483	0.77893		1484	0.85903
	1484	0.78043		1485	0.85995
	1485	0.78088		1486	0.86082
	1486	0.7824		1487	0.86247
	1487	0.78568		1488	0.8635
	1488	0.78774		1489	0.86388
	1489	0.78789		1490	0.86558
	1490	0.78836		1491	0.86659
	1491	0.78704		1492	0.8672
	1492	0.78814		1493	0.86866
	1493	0.7898		1494	0.86947
	1494	0.79078		1495	0.87026
	1495	0.79101		1496	0.87176
	1496	0.79416		1497	0.87256
	1497	0.7961		1498	0.87257
	1498	0.79475		1499	0.87427
	1499	0.7953		1500	0.87492
	1500	0.7951		1501	0.87578
	1501	0.79583		1502	0.87769
	1502	0.79926		1503	0.87898
	1503	0.80082		1504	0.88043
	1504	0.80209		1505	0.88106
	1505	0.80383		1506	0.88155
	1506	0.80355		1507	0.88287
	1507	0.80311		1508	0.88335
	1508	0.80382		1509	0.88495
	1509	0.80581		1510	0.88578
	1510	0.80769		1511	0.88716
	1511	0.80981		1512	0.88836
	1512	0.81149		1513	0.88976
	1513	0.81259		1514	0.89069
	1514	0.81224		1515	0.89086
	1515	0.81142		1516	0.89166
	1516	0.81194		1517	0.89239
	1517	0.8124		1518	0.8939
	1518	0.81516		1519	0.89561
	1519	0.8175		1520	0.89694
	1520	0.81785		1521	0.89848
	1521	0.82019		1522	0.89871
	1522	0.82097		1523	0.89881
	1523	0.81953		1524	0.90045
	1524	0.82119		1525	0.90096
	1525	0.82038		1526	0.90211
	1526	0.821		1527	0.90361
	1527	0.82459		1528	0.90524
	1528	0.82692		1529	0.90534
	1529	0.82534		1530	0.90564
	1530	0.82558		1531	0.90733
	1531	0.82899		1532	0.9077
	1532	0.8277		1533	0.90853
	1533	0.8299		1534	0.9106
	1534	0.8328		1535	0.91295
	1535	0.8331		1536	0.91407
	1536	0.83573		1537	0.91386
	1537	0.83734		1538	0.91506
	1538	0.83563		1539	0.91607
	1539	0.83583		1540	0.91774
	1540	0.83669		1541	0.91807
	1541	0.83745		1542	0.91917
	1542	0.83956		1543	0.91905
	1543	0.84133		1544	0.92031
	1544	0.84361		1545	0.92148
	1545	0.84338		1546	0.92264
	1546	0.84346		1547	0.92281
	1547	0.84215		1548	0.92421
	1548	0.84392		1549	0.92584
	1549	0.84479		1550	0.92664
	1550	0.84804		1551	0.92742
	1551	0.84823		1552	0.92967
	1552	0.84958		1553	0.93112
	1553	0.85292		1554	0.93135
	1554	0.85322		1555	0.93226
	1555	0.8536		1556	0.93312
	1556	0.85453		1557	0.93409
	1557	0.85299		1558	0.93485
	1558	0.8542		1559	0.93603
	1559	0.85669		1560	0.93722
	1560	0.85839		1561	0.93899
	1561	0.86195		1562	0.93955
	1562	0.86178		1563	0.93959
	1563	0.86174		1564	0.94043
	1564	0.86087		1565	0.94105
	1565	0.86101		1566	0.94181
	1566	0.86217		1567	0.94318
	1567	0.86476		1568	0.9434
	1568	0.8644		1569	0.94378
	1569	0.86311		1570	0.94431
	1570	0.86193		1571	0.94497
	1571	0.86092		1572	0.94472
	1572	0.85848		1573	0.94459
	1573	0.85719		1574	0.94418
	1574	0.85618		1575	0.9431
	1575	0.85609		1576	0.94267
	1576	0.8581		1577	0.94199
	1577	0.85626		1578	0.9406
	1578	0.85084		1579	0.93864
	1579	0.85212		1580	0.93816
	1580	0.85165		1581	0.93832
	1581	0.85079		1582	0.93717
	1582	0.85267		1583	0.93722
	1583	0.85583		1584	0.93689
	1584	0.85508		1585	0.93718
	1585	0.8554		1586	0.93887
	1586	0.85928		1587	0.94002
	1587	0.86154		1588	0.94145
	1588	0.86286		1589	0.94269
	1589	0.86568		1590	0.94598
	1590	0.86776		1591	0.9482
	1591	0.86909		1592	0.95058
	1592	0.87099		1593	0.95229
	1593	0.87459		1594	0.95484
	1594	0.87984		1595	0.95714
	1595	0.88146		1596	0.95938
	1596	0.88279		1597	0.96289
	1597	0.88659		1598	0.96611
	1598	0.88938		1599	0.96855
	1599	0.89203		1600	0.9717
	1600	0.89647		1601	0.9742
	1601	0.89962		1602	0.97595
	1602	0.90031		1603	0.97867
	1603	0.90118		1604	0.97943
	1604	0.90164		1605	0.97992
	1605	0.90445		1606	0.98175
	1606	0.90468		1607	0.98306
	1607	0.90616		1608	0.98404
	1608	0.90791		1609	0.98506
	1609	0.90902		1610	0.98554
	1610	0.90729		1611	0.98629
	1611	0.90935		1612	0.98765
	1612	0.90837		1613	0.98901
	1613	0.90747		1614	0.98996
	1614	0.90876		1615	0.99162
	1615	0.91108		1616	0.99226
	1616	0.91431		1617	0.99298
	1617	0.9173		1618	0.99447
	1618	0.91811		1619	0.99519
	1619	0.91739		1620	0.99461
	1620	0.91618		1621	0.99663
	1621	0.91962		1622	0.99762
	1622	0.91982		1623	0.99773
	1623	0.91971		1624	0.9983
	1624	0.92067		1625	1.00044
	1625	0.9244		1626	0.99971
	1626	0.92542		1627	1.00099
	1627	0.92451		1628	1.00259
	1628	0.9247		1629	1.00401
	1629	0.92333		1630	1.00377
	1630	0.92477		1631	1.00539
	1631	0.92846		1632	1.00788
	1632	0.93036		1633	1.00744
	1633	0.93143		1634	1.00736
	1634	0.93178		1635	1.0076
	1635	0.92859		1636	1.00792
	1636	0.93124		1637	1.01039
	1637	0.9336		1638	1.01125
	1638	0.93559		1639	1.01386
	1639	0.94051		1640	1.01503
	1640	0.94123		1641	1.01524
	1641	0.93729		1642	1.01702
	1642	0.94137		1643	1.01831
	1643	0.94407		1644	1.0197
	1644	0.94381		1645	1.02091
	1645	0.94457		1646	1.02182
	1646	0.94385		1647	1.02241
	1647	0.94556		1648	1.02351
	1648	0.94997		1649	1.02356
	1649	0.94628		1650	1.02475
	1650	0.94915		1651	1.02574
	1651	0.94848		1652	1.02826
	1652	0.94869		1653	1.02863
	1653	0.9482		1654	1.02935
	1654	0.95147		1655	1.02913
	1655	0.95246		1656	1.03082
	1656	0.9513		1657	1.03153
	1657	0.95475		1658	1.03147
	1658	0.9566		1659	1.03428
	1659	0.9569		1660	1.03396
	1660	0.95797		1661	1.03347
	1661	0.95991		1662	1.03412
	1662	0.95847		1663	1.03598
	1663	0.95719		1664	1.03748
	1664	0.95974		1665	1.0394
	1665	0.96422		1666	1.03989
	1666	0.96532		1667	1.03922
	1667	0.96434		1668	1.03946
	1668	0.96578		1669	1.03924
	1669	0.9676		1670	1.04058
	1670	0.96846		1671	1.04167
	1671	0.97025		1672	1.04453
	1672	0.97059		1673	1.04356
	1673	0.97253		1674	1.0445
	1674	0.97034		1675	1.04562
	1675	0.97062		1676	1.04651
	1676	0.97048		1677	1.04673
	1677	0.97226		1678	1.0479
	1678	0.97568		1679	1.04962
	1679	0.97852		1680	1.04918
	1680	0.97996		1681	1.05234
	1681	0.98151		1682	1.05261
	1682	0.97926		1683	1.05369
	1683	0.9814		1684	1.05345
	1684	0.97869		1685	1.05202
	1685	0.98188		1686	1.05454
	1686	0.98384		1687	1.05505
	1687	0.98454		1688	1.05427
	1688	0.9846		1689	1.05644
	1689	0.98599		1690	1.05835
	1690	0.98865		1691	1.05918
	1691	0.98946		1692	1.05977
	1692	0.98828		1693	1.05981
	1693	0.98587		1694	1.06236
	1694	0.98764		1695	1.06388
	1695	0.98925		1696	1.06616
	1696	0.99554		1697	1.06604
	1697	0.99782		1698	1.06776
	1698	0.99964		1699	1.06995
	1699	0.99827		1700	1.07023
	1700	0.99866		1701	1.06883
	1701	0.99749		1702	1.07045
	1702	0.99942		1703	1.07343
	1703	0.99841		1704	1.07489
	1704	1.00206		1705	1.07669
	1705	1.00508		1706	1.07665
	1706	1.00838		1707	1.07781
	1707	1.00453		1708	1.07878
	1708	1.00347		1709	1.07875
	1709	1.00327		1710	1.08151
	1710	1.00478		1711	1.08351
	1711	1.00934		1712	1.0847
	1712	1.01245		1713	1.0843
	1713	1.01204		1714	1.08622
	1714	1.01135		1715	1.08763
	1715	1.01172		1716	1.08835
	1716	1.01437		1717	1.08977
	1717	1.01702		1718	1.09138
	1718	1.01982		1719	1.0907
	1719	1.02091		1720	1.09382
	1720	1.023		1721	1.09335
	1721	1.02241		1722	1.09468
	1722	1.02147		1723	1.09554
	1723	1.02053		1724	1.09523
	1724	1.0198		1725	1.09633
	1725	1.02112		1726	1.09731
	1726	1.02367		1727	1.09866
	1727	1.02395		1728	1.09964
	1728	1.027		1729	1.10138
	1729	1.03055		1730	1.10107
	1730	1.02871		1731	1.10248
	1731	1.03009		1732	1.10222
	1732	1.02976		1733	1.10356
	1733	1.03145		1734	1.1036
	1734	1.0301		1735	1.10152
	1735	1.03253		1736	1.10312
	1736	1.03322		1737	1.10473
	1737	1.03444		1738	1.10528
	1738	1.03633		1739	1.10471
	1739	1.03657		1740	1.10587
	1740	1.0378		1741	1.10684
	1741	1.03874		1742	1.10795
	1742	1.03664		1743	1.10827
	1743	1.03509		1744	1.11048
	1744	1.04297		1745	1.11033
	1745	1.04349		1746	1.11098
	1746	1.04275		1747	1.11035
	1747	1.04468		1748	1.11143
	1748	1.04673		1749	1.11278
	1749	1.04514		1750	1.11338
	1750	1.04878		1751	1.11319
	1751	1.04948		1752	1.11278
	1752	1.0496		1753	1.11488
	1753	1.05217		1754	1.11373
	1754	1.04933		1755	1.11595
	1755	1.05043		1756	1.1156
	1756	1.05282		1757	1.11709
	1757	1.05229		1758	1.11768
	1758	1.05356		1759	1.11881
	1759	1.05348		1760	1.12021
	1760	1.0541		1761	1.11991
	1761	1.05695		1762	1.122
	1762	1.06232		1763	1.12215
	1763	1.05963		1764	1.12304
	1764	1.0585		1765	1.12313
	1765	1.05986		1766	1.12287
	1766	1.06076		1767	1.12267
	1767	1.05745		1768	1.12483
	1768	1.06085		1769	1.1276
	1769	1.06798		1770	1.12785
	1770	1.06937		1771	1.12625
	1771	1.06944		1772	1.12831
	1772	1.06624		1773	1.12864
	1773	1.06637		1774	1.12928
	1774	1.06962		1775	1.12924
	1775	1.06906		1776	1.1305
	1776	1.0713		1777	1.13411
	1777	1.07893		1778	1.13517
	1778	1.07836		1779	1.13225
	1779	1.07719		1780	1.13317
	1780	1.07555		1781	1.13392
	1781	1.07436		1782	1.13595
	1782	1.08022		1783	1.13626
	1783	1.07716		1784	1.13889
	1784	1.07854		1785	1.13855
	1785	1.08175		1786	1.14031
	1786	1.08116		1787	1.14201
	1787	1.08136		1788	1.14009
	1788	1.08318		1789	1.14151
	1789	1.08345		1790	1.1411
	1790	1.0839		1791	1.142
	1791	1.09114		1792	1.14294
	1792	1.09162		1793	1.14477
	1793	1.08897		1794	1.14802
	1794	1.09325		1795	1.14787
	1795	1.0927		1796	1.14721
	1796	1.0889		1797	1.1475
	1797	1.08915		1798	1.14827
	1798	1.09238		1799	1.15009
	1799	1.09528		1800	1.15113
	1800	1.09757		1801	1.15289
	1801	1.09498		1802	1.15351
	1802	1.10046		1803	1.15255
	1803	1.10042		1804	1.15515
	1804	1.10209		1805	1.15318
	1805	1.09913		1806	1.15419
	1806	1.09668		1807	1.15707
	1807	1.10358		1808	1.15903
	1808	1.10871		1809	1.1589
	1809	1.10845		1810	1.15868
	1810	1.11261		1811	1.15916
	1811	1.11252		1812	1.16105
	1812	1.11348		1813	1.15951
	1813	1.10694		1814	1.16024
	1814	1.10762		1815	1.16297
	1815	1.11238		1816	1.1611
	1816	1.10946		1817	1.16305
	1817	1.11279		1818	1.16598
	1818	1.11694		1819	1.16557
	1819	1.11123		1820	1.16541
	1820	1.11267		1821	1.16471
	1821	1.11159		1822	1.16635
	1822	1.1096		1823	1.16851
	1823	1.11723		1824	1.16788
	1824	1.11884		1825	1.1679
	1825	1.12089		1826	1.16921
	1826	1.12043		1827	1.1696
	1827	1.11644		1828	1.1701
	1828	1.11615		1829	1.17203
	1829	1.12247		1830	1.17361
	1830	1.12353		1831	1.17836
	1831	1.12473		1832	1.17982
	1832	1.13246		1833	1.17717
	1833	1.13324		1834	1.18035
	1834	1.13008		1835	1.18259
	1835	1.13143		1836	1.17876
	1836	1.12809		1837	1.17993
	1837	1.13303		1838	1.18337
	1838	1.13272		1839	1.18566
	1839	1.13321		1840	1.18494
	1840	1.14285		1841	1.18511
	1841	1.14126		1842	1.18655
	1842	1.1385		1843	1.18624
	1843	1.14277		1844	1.18552
	1844	1.14554		1845	1.18903
	1845	1.14918		1846	1.18896
	1846	1.14333		1847	1.18663
	1847	1.14163		1848	1.18883
	1848	1.14463		1849	1.19102
	1849	1.14569		1850	1.18918
	1850	1.14591		1851	1.19441
	1851	1.15305		1852	1.19605
	1852	1.15425		1853	1.19237
	1853	1.14653		1854	1.19501
	1854	1.14962		1855	1.19721
	1855	1.15662		1856	1.19728
	1856	1.15852		1857	1.19635
	1857	1.15319		1858	1.19539
	1858	1.14668		1859	1.19314
	1859	1.15001		1860	1.19541
	1860	1.14833		1861	1.19645
	1861	1.14941		1862	1.19985
	1862	1.15086		1863	1.19824
	1863	1.15545		1864	1.19811
	1864	1.15733		1865	1.19812
	1865	1.15721		1866	1.19745
	1866	1.15892		1867	1.19844
	1867	1.16226		1868	1.20122
	1868	1.16693		1869	1.20175
	1869	1.16583		1870	1.20498
	1870	1.16579		1871	1.20521
	1871	1.15842		1872	1.20538
	1872	1.16578		1873	1.20995
	1873	1.17087		1874	1.20665
	1874	1.17037		1875	1.20853
	1875	1.16713		1876	1.21283
	1876	1.17276		1877	1.21059
	1877	1.17326		1878	1.21183
	1878	1.17057		1879	1.21089
	1879	1.16981		1880	1.21125
	1880	1.16699		1881	1.21593
	1881	1.17294		1882	1.21647
	1882	1.17554		1883	1.21389
	1883	1.17558		1884	1.21512
	1884	1.17311		1885	1.21376
	1885	1.16948		1886	1.21431
	1886	1.174		1887	1.21645
	1887	1.18168		1888	1.21325
	1888	1.18144		1889	1.21386
	1889	1.18637		1890	1.21421
	1890	1.18856		1891	1.22001
	1891	1.18433		1892	1.21861
	1892	1.18481		1893	1.21807
	1893	1.18804		1894	1.21723
	1894	1.1812		1895	1.21931
	1895	1.18383		1896	1.22185
	1896	1.18293		1897	1.22199
	1897	1.19569		1898	1.21924
	1898	1.18795		1899	1.22059
	1899	1.18618		1900	1.22282
	1900	1.18378		1901	1.22456
	1901	1.19721		1902	1.22676
	1902	1.19718		1903	1.22471
	1903	1.18854		1904	1.22153
	1904	1.19126		1905	1.2275
	1905	1.19616		1906	1.2317
	1906	1.20124		1907	1.23677
	1907	1.21088		1908	1.23343
	1908	1.20346		1909	1.23338
	1909	1.19904		1910	1.23091
	1910	1.20581		1911	1.23523
	1911	1.2083		1912	1.23468
	1912	1.20633		1913	1.23525
	1913	1.20454		1914	1.23588
	1914	1.20603		1915	1.23319
	1915	1.19879		1916	1.2377
	1916	1.20826		1917	1.23914
	1917	1.20757		1918	1.23897
	1918	1.20313		1919	1.23735
	1919	1.20613		1920	1.2402
	1920	1.20432		1921	1.23661
	1921	1.21258		1922	1.23802
	1922	1.21791		1923	1.23907
	1923	1.21902		1924	1.24467
	1924	1.20948		1925	1.24963
	1925	1.22026		1926	1.24746
	1926	1.21993		1927	1.24542
	1927	1.21088		1928	1.24286
	1928	1.21363		1929	1.24405
	1929	1.21492		1930	1.24984
	1930	1.21223		1931	1.24623
	1931	1.22157		1932	1.24831
	1932	1.22385		1933	1.25449
	1933	1.22108		1934	1.25064
	1934	1.22106		1935	1.25112
	1935	1.22917		1936	1.24883
	1936	1.22815		1937	1.25109
	1937	1.23447		1938	1.25293
	1938	1.23954		1939	1.2568
	1939	1.23555		1940	1.25725
	1940	1.23072		1941	1.25745
	1941	1.23311		1942	1.25426
	1942	1.23443		1943	1.25716
	1943	1.24217		1944	1.25827
	1944	1.24201		1945	1.26078
	1945	1.25133		1946	1.26375
	1946	1.2348		1947	1.26601
	1947	1.24263		1948	1.26044
	1948	1.24075		1949	1.25426
	1949	1.23621		1950	1.26132
	1950	1.23503		1951	1.2659
	1951	1.24498		1952	1.26191
	1952	1.24591		1953	1.25838
	1953	1.23416		1954	1.26397
	1954	1.23927		1955	1.2584
	1955	1.23509		1956	1.26422
	1956	1.25508		1957	1.26498
	1957	1.24818		1958	1.2654
	1958	1.24244		1959	1.27438
	1959	1.25759		1960	1.27418
	1960	1.25811		1961	1.27068
	1961	1.26303		1962	1.2674
	1962	1.26329		1963	1.26682
	1963	1.25999		1964	1.26998
	1964	1.26035		1965	1.26843
	1965	1.26042		1966	1.26776
	1966	1.24818		1967	1.27711
	1967	1.25805		1968	1.27743
	1968	1.26447		1969	1.27723
	1969	1.25444		1970	1.27785
	1970	1.26197		1971	1.27969
	1971	1.26089		1972	1.27292
	1972	1.25492		1973	1.27639
	1973	1.25731		1974	1.27447
	1974	1.26044		1975	1.27625
	1975	1.26753		1976	1.27824
	1976	1.27406		1977	1.27728
	1977	1.27352		1978	1.27275
	1978	1.27863		1979	1.27809
	1979	1.27097		1980	1.2813
	1980	1.26675		1981	1.27748
	1981	1.26862		1982	1.28168
	1982	1.27209		1983	1.27801
	1983	1.26644		1984	1.28616
	1984	1.26916		1985	1.28813
	1985	1.28035		1986	1.28533
	1986	1.27939		1987	1.28489
	1987	1.28551		1988	1.28901
	1988	1.28464		1989	1.28981
	1989	1.29044		1990	1.29125
	1990	1.29198		1991	1.28537
	1991	1.2828		1992	1.29434
	1992	1.28171		1993	1.28809
	1993	1.2784		1994	1.29397
	1994	1.2811		1995	1.29427
	1995	1.29107		1996	1.29682
	1996	1.29277		1997	1.29145
	1997	1.28311		1998	1.29216
	1998	1.2882		1999	1.29553
	1999	1.28309		2000	1.29538
	2000	1.2808

## Sheet: Fig.4b
	Pure-ECH		PAA		T-ECH		T-ECA
	Interfacial toughness (J/m2)	Shear stress (kPa)	Interfacial toughness (J/m2)	Shear stress (kPa)	Interfacial toughness (J/m2)	Shear stress (kPa)	Interfacial toughness (J/m2)	Shear stress (kPa)
	1.77	0.73	114.3	4.4	369.1	67.9	724.5	92.9
	1.42	0.56	140.2	3.7	263.5	59.7	876.8	129.1
	1.84	0.89	117.5	5.1	515.5	98.3	822.2	119

## Sheet: Fig. 5b
	Simulation voltage (mV)	30	40	60	100	200	300	400	500
	#2	-	2	3	8	9	10	12	15
	#3	-	0	9	10	11	25	30	34
	#5	0	3	10	20	25	30	30	30
	#6	2	4	8	15	20	25	28	30
	#7	0	3	2	8	20	22	25	25
	#8	-	0	5	10	13	20	30	35
	#9	1	6	5	10	20	25	33	30
	#10	-	4	5	7	25	30	35	35
	#11	-	0	5	7	10	10	10	15

[truncated: 20 more sheets: Fig.6, Fig. 5d, Supplementary Fig. 3, Supplementary Fig. 4a, Supplementary Fig. 6, Supplementary Fig. 7a, Supplementary Fig. 7b, Supplementary Fig. 10, Supplementary Fig. 12, Supplementary Fig. 14, Supplementary Fig. 19, Supplementary Fig. 20a, Supplementary Fig. 20b, Supplementary Fig. 20c, Supplementary Fig. 20e, Supplementary Fig. 20f, Supplementary Fig. 20g, Supplementary Fig. 21a,c, Supplementary Fig. 21b, Supplementary Fig. 22]
